# Supplementary material for: Bis[1,1′-(1,3-phenyl­enedimethyl­ene)di(1H-imidazol-3-ium)] β-octa­molybdate
Source: Acta Crystallogr Sect E Struct Rep Online. 2011 Dec 14;68(Pt 1):m50. doi: 10.1107/S1600536811053050 (PMC3254318; doi:10.1107/S1600536811053050)
Supplement: Supplementary file 1 [file e-68-00m50-sup1.cif]

##############################################################################
#                                                                            #
# This CIF contains the data in a paper accepted for publication in          #
# Acta Crystallographica Section E. It conforms to the requirements of       #
# Notes for Authors for Acta Crystallographica Section E, and has been       #
# peer reviewed under the auspices of the IUCr Commission on Journals.       #
#                                                                            #
# Full details of the Crystallographic Information File format               #
# are given in the paper "The Crystallographic Information File (CIF):       #
# a New Standard Archive File for Crystallography" by S. R. Hall, F. H.      #
# Allen and I. D. Brown [Acta Cryst. (1991), A47, 655-685].                  #
#                                                                            #
# The current version of the core CIF dictionary is obtainable from          #
# ftp://ftp.iucr.org/pub/cif_core.dic.                                       #
#                                                                            #
# Software is freely available for graphical display of the structure(s)     #
# in this CIF. For information consult the CIF software page                 #
# http://www.iucr.org/resources/cif/software.                                #
#                                                                            #
# This file may be used for bona fide research purposes within the           #
# scientific community so long as proper attribution is given to the journal # 
# article from which it was obtained.                                        #
#                                                                            #
##############################################################################
data_I
_audit_creation_method     SHELXL-97
_chemical_name_systematic
;
Bis[1,1'-(1,3-phenylenedimethylene)di(1<i>H</i>-imidazol-3-ium)]
\b-octamolybdate
;
_chemical_name_common     ?
_chemical_formula_moiety     '2(C14 H16 N4 2+), Mo8 O26 4-'
_chemical_formula_sum     'C28 H32 Mo8 N8 O26'
_chemical_formula_iupac     '(C14 H16 N4)2 [Mo8 O26]'
_chemical_formula_weight     1664.14
_chemical_melting_point     ?
_symmetry_cell_setting     monoclinic
_symmetry_space_group_name_H-M     'P 21/c'
_symmetry_space_group_name_Hall     '-P 2ybc'
loop_
    _symmetry_equiv_pos_as_xyz
    'x, y, z'
    '-x, y+1/2, -z+1/2'
    '-x, -y, -z'
    'x, -y-1/2, z-1/2'
_cell_length_a     12.163(2)
_cell_length_b     12.785(3)
_cell_length_c     14.937(3)
_cell_angle_alpha     90.00
_cell_angle_beta     96.82(3)
_cell_angle_gamma     90.00
_cell_volume     2306.3(8)
_cell_formula_units_Z     2
_cell_measurement_reflns_used     17887
_cell_measurement_theta_min     3.05
_cell_measurement_theta_max     27.54
_cell_measurement_temperature     293(2)
_exptl_crystal_description     block
_exptl_crystal_colour     colorless
_exptl_crystal_size_max     0.12
_exptl_crystal_size_mid     0.10
_exptl_crystal_size_min     0.10
_exptl_crystal_density_diffrn     2.396
_exptl_crystal_density_meas     ?
_exptl_crystal_density_method     'not measured'
_exptl_crystal_F_000     1600
_exptl_absorpt_coefficient_mu     2.198
_exptl_absorpt_correction_type     multi-scan
_exptl_absorpt_process_details     '(ABSCOR; Higashi, 1995)'
_exptl_absorpt_correction_T_min     0.7800
_exptl_absorpt_correction_T_max     0.8085
_exptl_special_details     ?
_diffrn_ambient_temperature     293(2)
_diffrn_radiation_type     MoK\a
_diffrn_radiation_wavelength     0.71073
_diffrn_radiation_source     'fine-focus sealed tube'
_diffrn_radiation_monochromator     graphite
_diffrn_measurement_device_type     'Rigaku R-AXIS RAPID'
_diffrn_measurement_method     '\w scan'
_diffrn_detector_area_resol_mean     ?
_diffrn_reflns_number     21595
_diffrn_reflns_av_R_equivalents     0.0319
_diffrn_reflns_av_sigmaI/netI     0.0261
_diffrn_reflns_theta_min     3.05
_diffrn_reflns_theta_max     27.48
_diffrn_reflns_theta_full     27.48
_diffrn_measured_fraction_theta_max     0.994
_diffrn_measured_fraction_theta_full     0.994
_diffrn_reflns_limit_h_min     -15
_diffrn_reflns_limit_h_max     15
_diffrn_reflns_limit_k_min     -16
_diffrn_reflns_limit_k_max     15
_diffrn_reflns_limit_l_min     -19
_diffrn_reflns_limit_l_max     19
_diffrn_standards_number     ?
_diffrn_standards_interval_count     ?
_diffrn_standards_interval_time     ?
_diffrn_standards_decay_%     ?
_refine_special_details
;
;
_reflns_number_total     5261
_reflns_number_gt     4579
_reflns_threshold_expression     I>2\s(I)
_refine_ls_structure_factor_coef     Fsqd
_refine_ls_matrix_type     full
_refine_ls_R_factor_all     0.0328
_refine_ls_R_factor_gt     0.0258
_refine_ls_wR_factor_gt     0.0543
_refine_ls_wR_factor_ref     0.0570
_refine_ls_goodness_of_fit_ref     1.012
_refine_ls_restrained_S_all     1.011
_refine_ls_number_reflns     5261
_refine_ls_number_parameters     324
_refine_ls_number_restraints     2
_refine_ls_hydrogen_treatment     mixed
_refine_ls_weighting_scheme     calc
_refine_ls_weighting_details
         'calc w=1/[\s^2^(Fo^2^)+(0.0219P)^2^+3.6973P] where P=(Fo^2^+2Fc^2^)/3'
_atom_sites_solution_hydrogens     geom
_atom_sites_solution_primary     direct
_atom_sites_solution_secondary     difmap
_refine_ls_shift/su_max     0.003
_refine_ls_shift/su_mean     0.000
_refine_diff_density_max     1.123
_refine_diff_density_min     -1.299
_refine_ls_extinction_method     none
_refine_ls_extinction_coef     ?
loop_
    _atom_type_symbol
    _atom_type_description
    _atom_type_scat_dispersion_real
    _atom_type_scat_dispersion_imag
    _atom_type_scat_source
    'C' 'C' 0.0033 0.0016
                         'International Tables Vol C Tables 4.2.6.8 and 6.1.1.4'
    'H' 'H' 0.0000 0.0000
                         'International Tables Vol C Tables 4.2.6.8 and 6.1.1.4'
    'N' 'N' 0.0061 0.0033
                         'International Tables Vol C Tables 4.2.6.8 and 6.1.1.4'
    'O' 'O' 0.0106 0.0060
                         'International Tables Vol C Tables 4.2.6.8 and 6.1.1.4'
    'Mo' 'Mo' -1.6832 0.6857
                         'International Tables Vol C Tables 4.2.6.8 and 6.1.1.4'
_computing_data_collection     'RAPID-AUTO (Rigaku, 1998)'
_computing_cell_refinement     'RAPID-AUTO (Rigaku, 1998)'
_computing_data_reduction     'CrystalClear (Rigaku/MSC, 2002)'
_computing_structure_solution     'SHELXS97 (Sheldrick, 2008)'
_computing_structure_refinement     'SHELXL97 (Sheldrick, 2008)'
_computing_molecular_graphics     'DIAMOND (Brandenburg, 1999)'
_computing_publication_material     'SHELXTL (Sheldrick, 2008)'
loop_
    _atom_site_type_symbol
    _atom_site_label
    _atom_site_fract_x
    _atom_site_fract_y
    _atom_site_fract_z
    _atom_site_U_iso_or_equiv
    _atom_site_adp_type
    _atom_site_calc_flag
    _atom_site_refinement_flags
    _atom_site_occupancy
    _atom_site_symmetry_multiplicity
    _atom_site_disorder_assembly
    _atom_site_disorder_group
    C C1 0.6205(3) 0.5883(3) 1.0719(2) 0.0442(9) Uani d . 1 1 . .
    H H1 0.6032 0.6216 1.1237 0.053 Uiso calc R 1 1 . .
    C C2 0.6426(3) 0.6343(3) 0.9957(2) 0.0411(8) Uani d . 1 1 . .
    H H2 0.6443 0.7059 0.9850 0.049 Uiso calc R 1 1 . .
    C C3 0.6529(3) 0.4656(3) 0.9766(3) 0.0414(8) Uani d . 1 1 . .
    H H3 0.6623 0.4003 0.9512 0.050 Uiso calc R 1 1 . .
    C C4 0.6943(3) 0.5749(3) 0.8462(2) 0.0375(8) Uani d . 1 1 . .
    H H4A 0.6747 0.6456 0.8269 0.045 Uiso calc R 1 1 . .
    H H4B 0.6542 0.5268 0.8039 0.045 Uiso calc R 1 1 . .
    C C5 0.8175(3) 0.5588(3) 0.8459(2) 0.0334(7) Uani d . 1 1 . .
    C C6 0.8932(4) 0.6252(3) 0.8933(3) 0.0574(11) Uani d . 1 1 . .
    H H6 0.8687 0.6820 0.9245 0.069 Uiso calc R 1 1 . .
    C C7 1.0057(4) 0.6069(4) 0.8944(4) 0.0722(15) Uani d . 1 1 . .
    H H7 1.0564 0.6506 0.9275 0.087 Uiso calc R 1 1 . .
    C C8 1.0431(3) 0.5248(4) 0.8469(4) 0.0638(13) Uani d . 1 1 . .
    H H8 1.1188 0.5140 0.8473 0.077 Uiso calc R 1 1 . .
    C C9 0.9687(3) 0.4581(3) 0.7984(3) 0.0416(9) Uani d . 1 1 . .
    C C10 0.8560(3) 0.4767(3) 0.7982(2) 0.0332(7) Uani d . 1 1 . .
    H H10 0.8054 0.4328 0.7652 0.040 Uiso calc R 1 1 . .
    C C11 1.0073(3) 0.3659(3) 0.7484(3) 0.0517(11) Uani d . 1 1 . .
    H H11A 0.9529 0.3499 0.6974 0.062 Uiso calc R 1 1 . .
    H H11B 1.0764 0.3833 0.7254 0.062 Uiso calc R 1 1 . .
    C C12 0.9427(4) 0.2172(4) 0.8436(4) 0.0673(14) Uani d . 1 1 . .
    H H12 0.8670 0.2300 0.8342 0.081 Uiso calc R 1 1 . .
    C C13 0.9922(5) 0.1420(4) 0.8937(4) 0.0722(15) Uani d . 1 1 . .
    H H13 0.9581 0.0920 0.9264 0.087 Uiso calc R 1 1 . .
    C C14 1.1198(3) 0.2305(3) 0.8354(3) 0.0503(10) Uani d . 1 1 . .
    H H14 1.1882 0.2521 0.8202 0.060 Uiso calc R 1 1 . .
    Mo Mo1 0.547848(19) 0.90288(2) 1.084672(17) 0.02207(6) Uani d . 1 1 . .
    Mo Mo2 0.30667(2) 1.04699(2) 1.134611(18) 0.02643(7) Uani d . 1 1 . .
    Mo Mo3 0.27124(2) 0.86907(2) 0.973110(19) 0.02576(7) Uani d . 1 1 . .
    Mo Mo4 0.45286(2) 0.80953(3) 0.81444(2) 0.03626(8) Uani d . 1 1 . .
    N N1 0.6622(2) 0.5573(2) 0.93667(18) 0.0312(6) Uani d . 1 1 . .
    N N2 0.6281(3) 0.4835(3) 1.0589(2) 0.0463(8) Uani d D 1 1 . .
    N N3 1.0240(2) 0.2736(3) 0.8073(2) 0.0425(7) Uani d . 1 1 . .
    N N4 1.1028(4) 0.1517(3) 0.8884(3) 0.0622(10) Uani d D 1 1 . .
    O O1 0.6277(2) 0.9749(2) 1.01029(18) 0.0472(7) Uani d . 1 1 . .
    O O2 0.6373(2) 0.8237(2) 1.14858(18) 0.0477(7) Uani d . 1 1 . .
    O O3 0.48333(18) 0.9874(2) 1.15775(16) 0.0372(6) Uani d . 1 1 . .
    O O4 0.2810(2) 1.0400(2) 1.24323(16) 0.0439(6) Uani d . 1 1 . .
    O O5 0.1925(2) 1.1056(2) 1.08042(19) 0.0500(7) Uani d . 1 1 . .
    O O6 0.27884(17) 0.90605(17) 1.09648(15) 0.0298(5) Uani d . 1 1 . .
    O O7 0.45232(19) 0.82404(19) 1.01803(19) 0.0429(6) Uani d . 1 1 . .
    O O8 0.1530(2) 0.9344(2) 0.93423(17) 0.0417(6) Uani d . 1 1 . .
    O O9 0.2328(2) 0.7420(2) 0.97568(19) 0.0439(6) Uani d . 1 1 . .
    O O10 0.33456(19) 0.8728(2) 0.85883(16) 0.0361(5) Uani d . 1 1 . .
    O O11 0.6000(2) 0.82712(18) 0.86168(17) 0.0371(5) Uani d . 1 1 . .
    O O12 0.4326(2) 0.6786(2) 0.8263(2) 0.0548(7) Uani d . 1 1 . .
    O O13 0.4385(3) 0.8367(2) 0.70317(19) 0.0555(7) Uani d . 1 1 . .
    H H21 0.619(4) 0.433(3) 1.099(2) 0.066(14) Uiso d D 1 1 . .
    H H41 1.155(3) 0.107(4) 0.911(4) 0.10(2) Uiso d D 1 1 . .
loop_
    _atom_site_aniso_label
    _atom_site_aniso_U_11
    _atom_site_aniso_U_22
    _atom_site_aniso_U_33
    _atom_site_aniso_U_12
    _atom_site_aniso_U_13
    _atom_site_aniso_U_23
    C1 0.052(2) 0.054(2) 0.0275(18) 0.0126(18) 0.0089(15) 0.0002(17)
    C2 0.058(2) 0.0311(18) 0.035(2) 0.0116(16) 0.0088(16) -0.0002(15)
    C3 0.051(2) 0.0339(19) 0.039(2) 0.0056(16) 0.0056(16) 0.0060(15)
    C4 0.0397(19) 0.046(2) 0.0268(17) 0.0124(15) 0.0046(14) 0.0046(15)
    C5 0.0370(18) 0.0339(18) 0.0295(17) 0.0007(14) 0.0049(13) 0.0056(14)
    C6 0.062(3) 0.047(2) 0.064(3) -0.013(2) 0.012(2) -0.013(2)
    C7 0.048(3) 0.074(3) 0.093(4) -0.028(2) 0.001(2) -0.012(3)
    C8 0.031(2) 0.082(4) 0.079(3) -0.004(2) 0.010(2) 0.010(3)
    C9 0.0353(19) 0.052(2) 0.039(2) 0.0081(16) 0.0115(15) 0.0141(17)
    C10 0.0288(16) 0.043(2) 0.0277(17) 0.0024(14) 0.0033(12) 0.0024(14)
    C11 0.049(2) 0.063(3) 0.047(2) 0.022(2) 0.0226(18) 0.016(2)
    C12 0.044(2) 0.076(3) 0.087(4) 0.012(2) 0.025(2) 0.026(3)
    C13 0.085(4) 0.059(3) 0.081(4) 0.021(3) 0.044(3) 0.024(3)
    C14 0.038(2) 0.056(3) 0.057(3) 0.0151(18) 0.0060(18) 0.006(2)
    Mo1 0.02070(12) 0.02499(13) 0.02034(12) 0.00065(9) 0.00169(9) 0.00309(10)
    Mo2 0.02634(13) 0.03154(14) 0.02250(13) 0.00129(10) 0.00740(10) -0.00118(11)
    Mo3 0.02085(12) 0.02662(13) 0.03005(15) -0.00019(10) 0.00399(10)
                                                                    -0.00093(11)
    Mo4 0.03172(15) 0.04101(17) 0.03793(17) 0.01049(12) 0.01196(12) 0.01119(13)
    N1 0.0332(14) 0.0329(15) 0.0278(14) 0.0086(11) 0.0043(11) 0.0027(11)
    N2 0.0480(19) 0.052(2) 0.0386(18) -0.0027(15) 0.0048(14) 0.0181(15)
    N3 0.0321(15) 0.0544(19) 0.0423(18) 0.0143(14) 0.0101(13) 0.0102(15)
    N4 0.072(3) 0.057(2) 0.057(2) 0.030(2) 0.005(2) 0.0138(19)
    O1 0.0685(18) 0.0394(14) 0.0395(15) -0.0240(13) 0.0304(13) -0.0137(11)
    O2 0.0417(14) 0.0540(17) 0.0440(16) 0.0217(12) -0.0092(11) 0.0005(13)
    O3 0.0266(12) 0.0462(14) 0.0375(14) 0.0049(10) -0.0015(9) -0.0123(11)
    O4 0.0429(14) 0.0641(18) 0.0268(13) -0.0067(12) 0.0124(10) -0.0035(12)
    O5 0.0521(16) 0.0485(16) 0.0464(16) 0.0204(13) -0.0062(12) -0.0066(13)
    O6 0.0279(11) 0.0316(12) 0.0299(12) -0.0047(9) 0.0038(9) 0.0041(9)
    O7 0.0268(12) 0.0363(14) 0.0635(18) 0.0056(10) -0.0038(11) -0.0175(12)
    O8 0.0347(13) 0.0524(16) 0.0370(14) 0.0147(11) -0.0001(10) -0.0028(12)
    O9 0.0382(13) 0.0332(13) 0.0588(17) -0.0100(10) -0.0004(12) -0.0036(12)
    O10 0.0316(12) 0.0479(15) 0.0290(12) 0.0017(10) 0.0045(9) -0.0064(11)
    O11 0.0449(14) 0.0251(11) 0.0435(15) 0.0036(10) 0.0149(11) -0.0008(10)
    O12 0.0512(16) 0.0449(16) 0.070(2) -0.0018(13) 0.0158(14) 0.0089(14)
    O13 0.073(2) 0.0581(18) 0.0390(16) 0.0120(15) 0.0235(14) 0.0048(14)
_geom_special_details
;
;
loop_
    _geom_bond_atom_site_label_1
    _geom_bond_atom_site_label_2
    _geom_bond_site_symmetry_2
    _geom_bond_distance
    _geom_bond_publ_flag
    C1 C2 . 1.336(5) ?
    C1 N2 . 1.359(5) ?
    C1 H1 . 0.9300 ?
    C2 N1 . 1.362(4) ?
    C2 H2 . 0.9300 ?
    C3 N2 . 1.319(5) ?
    C3 N1 . 1.326(4) ?
    C3 H3 . 0.9300 ?
    C4 N1 . 1.468(4) ?
    C4 C5 . 1.513(5) ?
    C4 H4A . 0.9700 ?
    C4 H4B . 0.9700 ?
    C5 C10 . 1.381(5) ?
    C5 C6 . 1.384(5) ?
    C6 C7 . 1.387(7) ?
    C6 H6 . 0.9300 ?
    C7 C8 . 1.374(7) ?
    C7 H7 . 0.9300 ?
    C8 C9 . 1.383(6) ?
    C8 H8 . 0.9300 ?
    C9 C10 . 1.391(5) ?
    C9 C11 . 1.501(6) ?
    C10 H10 . 0.9300 ?
    C11 N3 . 1.472(5) ?
    C11 H11A . 0.9700 ?
    C11 H11B . 0.9700 ?
    C12 C13 . 1.320(7) ?
    C12 N3 . 1.385(5) ?
    C12 H12 . 0.9300 ?
    C13 N4 . 1.364(7) ?
    C13 H13 . 0.9300 ?
    C14 N3 . 1.312(5) ?
    C14 N4 . 1.313(6) ?
    C14 H14 . 0.9300 ?
    Mo1 O2 . 1.695(2) ?
    Mo1 O7 . 1.756(2) ?
    Mo1 O3 . 1.783(2) ?
    Mo1 O1 . 1.811(2) ?
    Mo2 O4 . 1.690(2) ?
    Mo2 O5 . 1.697(3) ?
    Mo2 O6 . 1.908(2) ?
    Mo2 O11 3_677 1.966(2) ?
    Mo2 O3 . 2.267(2) ?
    Mo2 O1 3_677 2.410(3) ?
    Mo3 O9 . 1.692(2) ?
    Mo3 O8 . 1.704(2) ?
    Mo3 O6 . 1.894(2) ?
    Mo3 O10 . 1.955(2) ?
    Mo3 O7 . 2.298(2) ?
    Mo3 O1 3_677 2.341(2) ?
    Mo4 O13 . 1.687(3) ?
    Mo4 O12 . 1.704(3) ?
    Mo4 O10 . 1.842(2) ?
    Mo4 O11 . 1.858(3) ?
    N2 H21 . 0.901(10) ?
    N4 H41 . 0.896(10) ?
    O1 Mo3 3_677 2.341(2) ?
    O1 Mo2 3_677 2.410(2) ?
    O11 Mo2 3_677 1.966(2) ?
loop_
    _geom_angle_atom_site_label_1
    _geom_angle_atom_site_label_2
    _geom_angle_atom_site_label_3
    _geom_angle_site_symmetry_1
    _geom_angle_site_symmetry_3
    _geom_angle
    _geom_angle_publ_flag
    C2 C1 N2 . . 106.7(3) ?
    C2 C1 H1 . . 126.6 ?
    N2 C1 H1 . . 126.6 ?
    C1 C2 N1 . . 107.6(3) ?
    C1 C2 H2 . . 126.2 ?
    N1 C2 H2 . . 126.2 ?
    N2 C3 N1 . . 107.9(3) ?
    N2 C3 H3 . . 126.1 ?
    N1 C3 H3 . . 126.1 ?
    N1 C4 C5 . . 110.7(3) ?
    N1 C4 H4A . . 109.5 ?
    C5 C4 H4A . . 109.5 ?
    N1 C4 H4B . . 109.5 ?
    C5 C4 H4B . . 109.5 ?
    H4A C4 H4B . . 108.1 ?
    C10 C5 C6 . . 119.0(4) ?
    C10 C5 C4 . . 120.1(3) ?
    C6 C5 C4 . . 121.0(3) ?
    C5 C6 C7 . . 119.9(4) ?
    C5 C6 H6 . . 120.1 ?
    C7 C6 H6 . . 120.1 ?
    C8 C7 C6 . . 120.6(4) ?
    C8 C7 H7 . . 119.7 ?
    C6 C7 H7 . . 119.7 ?
    C7 C8 C9 . . 120.3(4) ?
    C7 C8 H8 . . 119.8 ?
    C9 C8 H8 . . 119.8 ?
    C8 C9 C10 . . 118.6(4) ?
    C8 C9 C11 . . 121.4(4) ?
    C10 C9 C11 . . 120.0(4) ?
    C5 C10 C9 . . 121.5(3) ?
    C5 C10 H10 . . 119.2 ?
    C9 C10 H10 . . 119.2 ?
    N3 C11 C9 . . 111.1(3) ?
    N3 C11 H11A . . 109.4 ?
    C9 C11 H11A . . 109.4 ?
    N3 C11 H11B . . 109.4 ?
    C9 C11 H11B . . 109.4 ?
    H11A C11 H11B . . 108.0 ?
    C13 C12 N3 . . 107.7(4) ?
    C13 C12 H12 . . 126.2 ?
    N3 C12 H12 . . 126.2 ?
    C12 C13 N4 . . 106.7(4) ?
    C12 C13 H13 . . 126.7 ?
    N4 C13 H13 . . 126.7 ?
    N3 C14 N4 . . 108.6(4) ?
    N3 C14 H14 . . 125.7 ?
    N4 C14 H14 . . 125.7 ?
    O2 Mo1 O7 . . 108.29(13) ?
    O2 Mo1 O3 . . 108.47(12) ?
    O7 Mo1 O3 . . 112.67(11) ?
    O2 Mo1 O1 . . 107.09(14) ?
    O7 Mo1 O1 . . 108.11(13) ?
    O3 Mo1 O1 . . 111.99(12) ?
    O4 Mo2 O5 . . 104.33(14) ?
    O4 Mo2 O6 . . 100.96(12) ?
    O5 Mo2 O6 . . 99.70(12) ?
    O4 Mo2 O11 . 3_677 100.83(12) ?
    O5 Mo2 O11 . 3_677 95.11(13) ?
    O6 Mo2 O11 . 3_677 149.63(10) ?
    O4 Mo2 O3 . . 96.62(11) ?
    O5 Mo2 O3 . . 158.19(12) ?
    O6 Mo2 O3 . . 81.93(9) ?
    O11 Mo2 O3 3_677 . 74.76(10) ?
    O4 Mo2 O1 . 3_677 166.93(12) ?
    O5 Mo2 O1 . 3_677 87.85(12) ?
    O6 Mo2 O1 . 3_677 71.84(9) ?
    O11 Mo2 O1 3_677 3_677 82.45(9) ?
    O3 Mo2 O1 . 3_677 71.88(10) ?
    O9 Mo3 O8 . . 104.73(13) ?
    O9 Mo3 O6 . . 101.50(12) ?
    O8 Mo3 O6 . . 98.69(11) ?
    O9 Mo3 O10 . . 100.47(12) ?
    O8 Mo3 O10 . . 95.41(11) ?
    O6 Mo3 O10 . . 149.84(10) ?
    O9 Mo3 O7 . . 90.60(11) ?
    O8 Mo3 O7 . . 164.34(12) ?
    O6 Mo3 O7 . . 81.03(10) ?
    O10 Mo3 O7 . . 78.34(10) ?
    O9 Mo3 O1 . 3_677 163.48(12) ?
    O8 Mo3 O1 . 3_677 91.69(12) ?
    O6 Mo3 O1 . 3_677 73.73(9) ?
    O10 Mo3 O1 . 3_677 79.36(10) ?
    O7 Mo3 O1 . 3_677 73.12(10) ?
    O13 Mo4 O12 . . 107.75(16) ?
    O13 Mo4 O10 . . 105.68(13) ?
    O12 Mo4 O10 . . 105.41(13) ?
    O13 Mo4 O11 . . 109.38(14) ?
    O12 Mo4 O11 . . 102.95(12) ?
    O10 Mo4 O11 . . 124.66(10) ?
    C3 N1 C2 . . 108.4(3) ?
    C3 N1 C4 . . 126.6(3) ?
    C2 N1 C4 . . 124.9(3) ?
    C3 N2 C1 . . 109.3(3) ?
    C3 N2 H21 . . 124(3) ?
    C1 N2 H21 . . 127(3) ?
    C14 N3 C12 . . 107.7(4) ?
    C14 N3 C11 . . 125.6(3) ?
    C12 N3 C11 . . 126.7(3) ?
    C14 N4 C13 . . 109.4(4) ?
    C14 N4 H41 . . 125(4) ?
    C13 N4 H41 . . 125(4) ?
    Mo1 O1 Mo3 . 3_677 132.92(13) ?
    Mo1 O1 Mo2 . 3_677 138.66(13) ?
    Mo3 O1 Mo2 3_677 3_677 88.18(8) ?
    Mo1 O3 Mo2 . . 126.04(12) ?
    Mo3 O6 Mo2 . . 120.84(11) ?
    Mo1 O7 Mo3 . . 124.65(12) ?
    Mo4 O10 Mo3 . . 135.18(14) ?
    Mo4 O11 Mo2 . 3_677 129.54(13) ?
loop_
    _geom_hbond_atom_site_label_D
    _geom_hbond_atom_site_label_H
    _geom_hbond_atom_site_label_A
    _geom_hbond_site_symmetry_A
    _geom_hbond_distance_DH
    _geom_hbond_distance_HA
    _geom_hbond_distance_DA
    _geom_hbond_angle_DHA
    N2 H21 O12 3_667 0.900(10)
                             1.96(2) 2.844(4) 168(4)
    N4 H41 O5 1_645 0.900(10)
                            2.51(5) 3.003(5) 115(4)
    N4 H41 O8 1_645 0.900(10)
                            2.23(4) 2.909(5) 132(5)
data_global
_journal_date_recd_electronic     2011-11-24
_journal_date_accepted     2011-12-09
_journal_name_full     'Acta Crystallographica, Section E'
_journal_year     2012
_journal_volume     68
_journal_issue      1
_journal_page_first     m50
_journal_page_last     m50
_journal_paper_category     QM
_journal_paper_doi     10.1107/S1600536811053050
_journal_coeditor_code     HY2492
_publ_contact_author_name     'Dr. Jin-Sheng Gao'
_publ_contact_author_address
;
Engineering Research Center of Pesticide of Heilongjiang University
Heilongjiang University
Harbin 150050
People's Republic of China
;
_publ_contact_author_email     hgf1000@163.com
_publ_contact_author_fax     '(86)451 8660 9151'
_publ_contact_author_phone     '(86)451 8660 9001'
_publ_section_title
;
Bis[1,1'-(1,3-phenylenedimethylene)di(1<i>H</i>-imidazol-3-ium)]
\b-octamolybdate
;
loop_
    _publ_author_name
    _publ_author_footnote
    _publ_author_address
    'Wang, Xiao-Dan' .
;
Engineering Research Center of Pesticides of Heilongjiang University
Heilongjiang University
Harbin 150050
People's Republic of China
and College of Chemistry and Materials Science
Heilongjiang University
Harbin 150080
People's Republic of China
;
    'Hou, Guang-Feng' .
;
Engineering Research Center of Pesticides of Heilongjiang University
Heilongjiang University
Harbin 150050
People's Republic of China
and College of Chemistry and Materials Science
Heilongjiang University
Harbin 150080
People's Republic of China
;
    'Yu, Ying-Hui' .
;
Engineering Research Center of Pesticides of Heilongjiang University
Heilongjiang University
Harbin 150050
People's Republic of China
and College of Chemistry and Materials Science
Heilongjiang University
Harbin 150080
People's Republic of China
;
    'Gao, Jin-Sheng' .
;
Engineering Research Center of Pesticides of Heilongjiang University
Heilongjiang University
Harbin 150050
People's Republic of China
and College of Chemistry and Materials Science
Heilongjiang University
Harbin 150080
People's Republic of China
;
_iucr_refine_instructions_details
;
TITL wxd92111 in P2(1)/c
CELL 0.71073  12.1630  12.7853  14.9374  90.000  96.817  90.000
ZERR   2.00   0.0024   0.0026   0.0030   0.000   0.030   0.000
LATT 1
SYMM -X, 0.5+Y, 0.5-Z
SFAC C  H  N  O  Mo
UNIT 56 64 16 52 16
L.S. 4
BOND $h
htab
htab n2 o12_$1
htab n4 o5_$2
htab n4 o8_$2
eqiv $2 x+1, y-1, z
eqiv $1 -x+1, -y+1, -z+2
acta
size 0.101 0.103 0.119
dfix 0.90 0.01 h21 n2 h41 n4
FMAP 2
PLAN 20
WGHT    0.021900    3.697300
FVAR       0.14235
MOLE 1
C1    1    0.620487    0.588326    1.071855    11.00000    0.05223    0.05379 =
         0.02754    0.00020    0.00889    0.01259
AFIX  43
H1    2    0.603223    0.621636    1.123746    11.00000   -1.20000
AFIX   0
C2    1    0.642615    0.634268    0.995716    11.00000    0.05811    0.03111 =
         0.03485   -0.00019    0.00883    0.01159
AFIX  43
H2    2    0.644323    0.705865    0.984974    11.00000   -1.20000
AFIX   0
C3    1    0.652928    0.465630    0.976646    11.00000    0.05082    0.03385 =
         0.03947    0.00602    0.00559    0.00558
AFIX  43
H3    2    0.662280    0.400307    0.951226    11.00000   -1.20000
AFIX   0
C4    1    0.694261    0.574900    0.846156    11.00000    0.03969    0.04628 =
         0.02681    0.00465    0.00464    0.01244
AFIX  23
H4A   2    0.674681    0.645616    0.826865    11.00000   -1.20000
H4B   2    0.654154    0.526841    0.803896    11.00000   -1.20000
AFIX   0
C5    1    0.817494    0.558835    0.845884    11.00000    0.03700    0.03388 =
         0.02949    0.00564    0.00493    0.00069
C6    1    0.893239    0.625211    0.893338    11.00000    0.06233    0.04705 =
         0.06383   -0.01298    0.01225   -0.01300
AFIX  43
H6    2    0.868710    0.681969    0.924477    11.00000   -1.20000
AFIX   0
C7    1    1.005744    0.606916    0.894356    11.00000    0.04754    0.07436 =
         0.09310   -0.01160    0.00129   -0.02781
AFIX  43
H7    2    1.056404    0.650639    0.927503    11.00000   -1.20000
AFIX   0
C8    1    1.043127    0.524811    0.846867    11.00000    0.03125    0.08249 =
         0.07854    0.00952    0.00962   -0.00405
AFIX  43
H8    2    1.118802    0.514023    0.847286    11.00000   -1.20000
AFIX   0
C9    1    0.968718    0.458129    0.798440    11.00000    0.03529    0.05202 =
         0.03920    0.01412    0.01153    0.00814
C10   1    0.855980    0.476707    0.798227    11.00000    0.02883    0.04299 =
         0.02766    0.00237    0.00334    0.00236
AFIX  43
H10   2    0.805364    0.432809    0.765231    11.00000   -1.20000
AFIX   0
C11   1    1.007346    0.365933    0.748385    11.00000    0.04859    0.06336 =
         0.04712    0.01603    0.02259    0.02150
AFIX  23
H11A  2    0.952884    0.349870    0.697416    11.00000   -1.20000
H11B  2    1.076371    0.383286    0.725361    11.00000   -1.20000
AFIX   0
C12   1    0.942714    0.217195    0.843564    11.00000    0.04363    0.07581 =
         0.08667    0.02633    0.02524    0.01178
AFIX  43
H12   2    0.866951    0.229992    0.834221    11.00000   -1.20000
AFIX   0
C13   1    0.992170    0.141966    0.893746    11.00000    0.08506    0.05883 =
         0.08087    0.02389    0.04409    0.02071
AFIX  43
H13   2    0.958147    0.092022    0.926405    11.00000   -1.20000
AFIX   0
C14   1    1.119765    0.230462    0.835375    11.00000    0.03805    0.05564 =
         0.05740    0.00555    0.00596    0.01511
AFIX  43
H14   2    1.188188    0.252058    0.820211    11.00000   -1.20000
AFIX   0
MO1   5    0.547848    0.902876    1.084672    11.00000    0.02070    0.02499 =
         0.02034    0.00309    0.00169    0.00065
MO2   5    0.306670    1.046994    1.134611    11.00000    0.02634    0.03154 =
         0.02250   -0.00118    0.00740    0.00129
MO3   5    0.271239    0.869070    0.973110    11.00000    0.02085    0.02662 =
         0.03005   -0.00093    0.00399   -0.00019
MO4   5    0.452859    0.809528    0.814444    11.00000    0.03172    0.04101 =
         0.03793    0.01119    0.01196    0.01049
N1    3    0.662220    0.557265    0.936670    11.00000    0.03317    0.03290 =
         0.02782    0.00268    0.00425    0.00856
N2    3    0.628070    0.483524    1.058855    11.00000    0.04801    0.05203 =
         0.03864    0.01808    0.00475   -0.00270
N3    3    1.023965    0.273632    0.807336    11.00000    0.03211    0.05438 =
         0.04227    0.01018    0.01013    0.01428
N4    3    1.102840    0.151693    0.888408    11.00000    0.07209    0.05699 =
         0.05688    0.01385    0.00518    0.02968
O1    4    0.627694    0.974860    1.010285    11.00000    0.06852    0.03936 =
         0.03948   -0.01367    0.03037   -0.02402
O2    4    0.637268    0.823729    1.148577    11.00000    0.04173    0.05397 =
         0.04398    0.00050   -0.00919    0.02173
O3    4    0.483333    0.987433    1.157751    11.00000    0.02661    0.04617 =
         0.03751   -0.01232   -0.00147    0.00489
O4    4    0.281043    1.039982    1.243230    11.00000    0.04287    0.06407 =
         0.02684   -0.00355    0.01238   -0.00673
O5    4    0.192469    1.105608    1.080419    11.00000    0.05210    0.04851 =
         0.04640   -0.00656   -0.00624    0.02037
O6    4    0.278844    0.906051    1.096477    11.00000    0.02791    0.03158 =
         0.02993    0.00411    0.00377   -0.00472
O7    4    0.452318    0.824043    1.018031    11.00000    0.02684    0.03628 =
         0.06347   -0.01752   -0.00379    0.00565
O8    4    0.153037    0.934394    0.934231    11.00000    0.03469    0.05242 =
         0.03697   -0.00280   -0.00014    0.01472
O9    4    0.232845    0.742044    0.975678    11.00000    0.03824    0.03319 =
         0.05883   -0.00356   -0.00045   -0.00998
O10   4    0.334556    0.872820    0.858834    11.00000    0.03161    0.04787 =
         0.02900   -0.00641    0.00450    0.00167
O11   4    0.600015    0.827123    0.861679    11.00000    0.04489    0.02512 =
         0.04348   -0.00078    0.01490    0.00360
O12   4    0.432613    0.678589    0.826262    11.00000    0.05123    0.04492 =
         0.07018    0.00890    0.01584   -0.00175
O13   4    0.438484    0.836686    0.703170    11.00000    0.07341    0.05813 =
         0.03905    0.00484    0.02354    0.01197
H21   2    0.619254    0.432891    1.099308    11.00000    0.06586
H41   2    1.155161    0.106592    0.911296    11.00000    0.09826
HKLF 4
REM  wxd92111 in P2(1)/c
REM R1 =  0.0258 for   4579 Fo > 4sig(Fo)  and  0.0328 for all   5261 data
REM    324 parameters refined using      2 restraints
END
WGHT      0.0185      3.6561
REM Highest difference peak  1.123,  deepest hole -1.299,  1-sigma level  0.094
Q1    1   0.4750  0.8228  0.8588  11.00000  0.05    1.12
Q2    1   0.6801  0.9448  1.0306  11.00000  0.05    0.73
Q3    1   0.4625  0.8614  0.9821  11.00000  0.05    0.63
Q4    1   0.4690  0.8472  0.7787  11.00000  0.05    0.63
Q5    1   0.4096  0.8077  0.8122  11.00000  0.05    0.46
Q6    1   0.6161  1.0010  1.0079  11.00000  0.05    0.45
Q7    1   0.4526  0.7760  0.8065  11.00000  0.05    0.45
Q8    1   0.6441  0.8742  1.1580  11.00000  0.05    0.44
Q9    1   0.5820  0.9542  1.0174  11.00000  0.05    0.42
Q10   1   0.4485  0.7002  0.7783  11.00000  0.05    0.42
Q11   1   0.2363  0.7842  1.0189  11.00000  0.05    0.38
Q12   1   0.5622  0.9608  1.0995  11.00000  0.05    0.38
Q13   1   0.4379  0.7827  0.7321  11.00000  0.05    0.37
Q14   1   1.0751  0.1975  0.9226  11.00000  0.05    0.36
Q15   1   0.5769  0.8139  1.1542  11.00000  0.05    0.35
Q16   1   0.5972  0.8020  1.1674  11.00000  0.05    0.34
Q17   1   0.4766  1.0048  1.1099  11.00000  0.05    0.33
Q18   1   0.2014  1.0618  1.1686  11.00000  0.05    0.32
Q19   1   0.2237  1.1237  1.1061  11.00000  0.05    0.31
Q20   1   0.4452  0.7615  0.8933  11.00000  0.05    0.31
;
