# Supplementary material for: Bis[1,1′-(1,3-phenyl­enedimethyl­ene)di(1H-imidazol-3-ium)] β-octa­molybdate
Source: Acta Crystallogr Sect E Struct Rep Online. 2011 Dec 14;68(Pt 1):m50. doi: 10.1107/S1600536811053050 (PMC3254318; doi:10.1107/S1600536811053050)
Supplement: Supplementary file 2 [file e-68-00m50-Isup2.hkl]

# 
# h,k,l, Fc-squared, Fo-squared, sigma(Fo-squared) and status flag 
# 
data_I
_shelx_title ' wxd92111 in P2(1)/c' 
_shelx_refln_list_code          4 
_shelx_F_calc_maximum      408.64 
_exptl_crystal_F_000      1600.00 
_reflns_d_resolution_high  0.7701 
 
loop_ 
 _symmetry_equiv_pos_as_xyz 
 'x, y, z' 
 '-x, y+1/2, -z+1/2' 
 '-x, -y, -z' 
 'x, -y-1/2, z-1/2' 
 
_cell_length_a    12.1630 
_cell_length_b    12.7853 
_cell_length_c    14.9374 
_cell_angle_alpha  90.000 
_cell_angle_beta   96.817 
_cell_angle_gamma  90.000 
 
_shelx_F_squared_multiplier     1.000 
 
loop_ 
 _refln_index_h 
 _refln_index_k 
 _refln_index_l 
 _refln_F_squared_calc 
 _refln_F_squared_meas 
 _refln_F_squared_sigma 
 _refln_observed_status 
   2   0   0     2522.30     2353.72     26.03 o 
   3   0   0    20233.59    20370.01    193.13 o 
   4   0   0    23096.20    23198.21    265.03 o 
   5   0   0    22286.80    21537.15    386.53 o 
   6   0   0        2.51       23.78     21.40 o 
   7   0   0    54683.50    56029.20    868.27 o 
   8   0   0    16998.15    16326.39    264.14 o 
   9   0   0     5176.17     5176.09     73.48 o 
  10   0   0    10055.24    10240.90    265.83 o 
  11   0   0    22038.41    22695.93    522.11 o 
  12   0   0    14848.99    15331.38    276.46 o 
  13   0   0     2421.78     2357.11    174.71 o 
  15   0   0      438.02      720.06    135.23 o 
   2   1   0     2550.32     2390.64     66.21 o 
   3   1   0     4171.60     4294.52     65.72 o 
   4   1   0     5270.68     5457.67     42.42 o 
   5   1   0    45292.30    47926.89    478.75 o 
   6   1   0    11018.45    11224.79     94.05 o 
   7   1   0        0.85       19.83     13.17 o 
   8   1   0      723.12      739.89     25.20 o 
   9   1   0     2829.84     3245.41     56.09 o 
  10   1   0     2449.17     2754.08     62.81 o 
  11   1   0     2332.94     2277.30     48.08 o 
  12   1   0     1931.68     1943.51     75.72 o 
  13   1   0      338.48      300.21     29.36 o 
  14   1   0     1083.18      291.68    180.63 o 
  15   1   0      186.17       64.63     67.74 o 
   0   2   0    21046.09    20519.14    209.61 o 
   1   2   0      396.84      375.80     14.58 o 
   2   2   0    36445.60    37036.03    342.61 o 
   3   2   0    25957.60    25552.43    214.43 o 
   4   2   0     1245.35     1240.70     26.49 o 
   5   2   0    12994.59    13365.15    100.02 o 
   6   2   0    18515.14    19468.53    151.17 o 
   7   2   0       86.21      133.67     17.27 o 
   8   2   0     1320.34     1617.63     92.36 o 
   9   2   0     3496.59     3450.81     64.55 o 
  10   2   0     4385.81     4656.19     72.38 o 
  11   2   0     2141.54     2221.49     41.42 o 
  12   2   0       37.97       30.17     27.34 o 
  13   2   0      607.98      670.38     44.65 o 
  14   2   0        1.69     -177.67    177.67 o 
  15   2   0      562.88      630.51     95.46 o 
   1   3   0    15154.18    15728.54    208.63 o 
   2   3   0    32206.01    31896.14    344.53 o 
   3   3   0    17490.15    17162.23    146.08 o 
   4   3   0    15573.65    15297.53    142.21 o 
   5   3   0     7455.92     7186.68    153.49 o 
   6   3   0    15778.01    15906.57    162.37 o 
   7   3   0    30597.19    30642.75    398.97 o 
   8   3   0    17623.96    17855.39    270.00 o 
   9   3   0     4038.04     3882.78     70.07 o 
  10   3   0     1500.54     1611.90     53.14 o 
  11   3   0      176.40      199.08     28.60 o 
  12   3   0     1146.15     1259.71     51.56 o 
  13   3   0     1854.16     1840.79     53.73 o 
  14   3   0    10005.08     9605.78    194.76 o 
  15   3   0     6276.60     6225.42    273.91 o 
   0   4   0    39834.21    39594.80    629.03 o 
   1   4   0     6846.99     7238.88     67.52 o 
   2   4   0       37.47       46.19     20.58 o 
   3   4   0      116.78       87.49     15.70 o 
   4   4   0    10584.25    10085.91     93.75 o 
   5   4   0      808.56      777.27     22.13 o 
   6   4   0     7241.95     7499.65     71.75 o 
   7   4   0     9616.82    10097.57    162.76 o 
   8   4   0       15.95      -18.70     22.65 o 
   9   4   0       16.85       42.62     27.82 o 
  10   4   0     3505.94     3873.95     90.33 o 
  11   4   0    17537.17    17574.87    247.43 o 
  12   4   0      258.64      264.64     33.46 o 
  13   4   0     1028.94     1182.45     56.87 o 
  14   4   0        0.16       36.14     25.68 o 
  15   4   0     3312.21     3125.05    186.56 o 
   1   5   0    38566.48    38417.59    387.46 o 
   2   5   0    33526.35    34409.52    375.55 o 
   3   5   0    14084.59    13473.90    176.54 o 
   4   5   0    10049.46     9429.41     78.80 o 
   5   5   0     8370.36     8135.06    103.48 o 
   6   5   0    37577.00    38761.73    387.30 o 
   7   5   0     6520.71     6808.45     66.77 o 
   8   5   0     2252.23     2335.65     66.32 o 
   9   5   0     2344.26     2434.77     80.97 o 
  10   5   0      997.49     1141.39     44.74 o 
  11   5   0      888.53      852.93     58.48 o 
  12   5   0      265.37      265.76     57.41 o 
  13   5   0      195.57      176.25     31.80 o 
  14   5   0       44.66       29.63     30.91 o 
   0   6   0      119.68      212.45     35.29 o 
   1   6   0     3710.00     4060.95     45.31 o 
   2   6   0     4826.70     5183.99    204.20 o 
   3   6   0       82.65       65.26     13.87 o 
   4   6   0      780.10      804.72     33.80 o 
   5   6   0       81.69      106.01     15.13 o 
   6   6   0      611.53      664.07     27.96 o 
   7   6   0      377.65      444.14     34.61 o 
   8   6   0     2250.78     2331.76     42.60 o 
   9   6   0      776.88      897.33     59.41 o 
  10   6   0        1.97        5.83     30.93 o 
  11   6   0       36.68       72.83     35.05 o 
  12   6   0      152.90       90.79     49.82 o 
  13   6   0      558.73      558.06     57.09 o 
  14   6   0       91.98       86.01     52.14 o 
   1   7   0     9096.78     9109.73     99.30 o 
   2   7   0      164.96      154.40     13.46 o 
   3   7   0    62728.71    63648.78    858.87 o 
   4   7   0    71704.41    67216.93   2352.40 o 
   5   7   0    18953.65    18527.02    239.46 o 
   6   7   0     3139.72     3007.13    100.57 o 
   7   7   0    12150.48    12114.50    118.99 o 
   8   7   0    13838.77    14114.19    128.93 o 
   9   7   0     7409.34     7682.73    116.00 o 
  10   7   0        0.15        8.41     21.90 o 
  11   7   0      845.29      854.05     48.92 o 
  12   7   0     1423.48     1408.37     62.31 o 
  13   7   0     1123.84     1243.99     60.06 o 
  14   7   0     1663.52     1576.24     77.03 o 
   0   8   0     1281.02     1478.94     51.58 o 
   1   8   0    11290.22    11523.48    136.16 o 
   2   8   0     6094.29     5387.70    358.01 o 
   3   8   0      782.81      787.19     37.88 o 
   4   8   0     3431.30     3416.27     70.38 o 
   5   8   0       16.89       -5.25     50.17 o 
   6   8   0     2607.22     2510.03     91.55 o 
   7   8   0      316.48      353.47     17.66 o 
   8   8   0    13861.10    14027.17    127.55 o 
   9   8   0     4391.69     4497.58     62.78 o 
  10   8   0        9.35       87.72     27.42 o 
  11   8   0     1025.81     1144.97     52.01 o 
  12   8   0      973.66      991.07     57.62 o 
  13   8   0     4707.22     4176.53    230.74 o 
   1   9   0     1520.98     1638.90     56.35 o 
   2   9   0        1.42        5.10     10.86 o 
   3   9   0     2964.54     3001.06     70.42 o 
   4   9   0       38.73       41.97     27.72 o 
   5   9   0     1288.80     1320.96     40.62 o 
   6   9   0      126.43      100.32     35.27 o 
   7   9   0     1629.93     1321.57    118.33 o 
   8   9   0      968.90      920.21     33.91 o 
   9   9   0     1648.90     1642.26     75.78 o 
  10   9   0     1638.54     1560.82     46.46 o 
  11   9   0      246.85      231.73     54.79 o 
  12   9   0     1033.01     1112.59    115.24 o 
  13   9   0        9.87       87.19     83.58 o 
   0  10   0       35.33       46.40     18.14 o 
   1  10   0     9197.63     9408.55    123.24 o 
   2  10   0    27860.56    28090.19    350.97 o 
   3  10   0    18257.93    18403.79    245.37 o 
   4  10   0      154.40      149.03     25.19 o 
   5  10   0     3434.37     3579.34     78.45 o 
   6  10   0     2283.67     2314.27     64.15 o 
   7  10   0       23.57       15.79     24.33 o 
   8  10   0      833.23      853.21     58.35 o 
   9  10   0     3736.78     3638.50    150.68 o 
  10  10   0     7158.67     6787.91    194.02 o 
  11  10   0     4807.43     4808.79    149.50 o 
  12  10   0     1738.12     1730.67    115.10 o 
   1  11   0     1165.51     1253.86    109.20 o 
   2  11   0      465.43      373.06     74.08 o 
   3  11   0      154.04      200.69     31.51 o 
   4  11   0     1109.47     1197.62     41.67 o 
   5  11   0        3.95       46.14     23.88 o 
   6  11   0      339.29      297.54     29.28 o 
   7  11   0        0.41      -16.05     22.81 o 
   8  11   0      338.70      388.37     41.46 o 
   9  11   0        8.48       24.24     19.76 o 
  10  11   0        8.68      122.00     54.29 o 
  11  11   0       47.24      121.40     57.40 o 
   0  12   0     4263.19     4311.74     66.81 o 
   1  12   0      355.05      335.47     38.58 o 
   2  12   0     9188.21     9357.44    125.03 o 
   3  12   0     7503.21     7206.86    251.92 o 
   4  12   0      952.83     1080.62     71.54 o 
   5  12   0     3782.32     3739.19     74.69 o 
   6  12   0       27.53        0.02     36.83 o 
   7  12   0     1389.16     1531.48     60.75 o 
   8  12   0       73.26      147.58     26.90 o 
   9  12   0     1128.75     1224.87     74.78 o 
  10  12   0      574.49      537.03     95.78 o 
   1  13   0      421.66      367.99     58.99 o 
   2  13   0      386.14      398.99     29.67 o 
   3  13   0       88.57       82.92     27.71 o 
   4  13   0     1745.96     1773.38     95.26 o 
   5  13   0     3810.88     3732.00     71.39 o 
   6  13   0      876.04     1003.94     39.57 o 
   7  13   0      390.41      372.19     30.78 o 
   8  13   0      239.79      172.10     36.18 o 
   9  13   0      930.39     1240.28    211.97 o 
   0  14   0     3026.11     3122.54    125.60 o 
   1  14   0     3182.05     3337.19    110.94 o 
   2  14   0     1333.60     1449.96     84.41 o 
   3  14   0      312.37      337.37     44.89 o 
   4  14   0       13.23       28.67     43.81 o 
   5  14   0        4.63       42.79     35.94 o 
   6  14   0       93.68       72.97     31.05 o 
   7  14   0       81.64      156.16     33.30 o 
   8  14   0     1506.06     1497.94    123.40 o 
   1  15   0      224.46      261.77     45.62 o 
   2  15   0        0.11      -39.18     43.58 o 
   3  15   0      786.09      786.80     66.04 o 
   4  15   0     2300.92     2300.26    105.86 o 
   5  15   0     1676.73     1426.01     75.37 o 
   6  15   0       79.01       85.21     41.49 o 
   0  16   0      232.42      280.99     87.03 o 
   1  16   0       19.30       29.26     50.04 o 
   2  16   0     1181.05     1197.00     82.15 o 
   3  16   0      118.25      148.86     48.64 o 
   4  16   0      245.65      242.38     49.13 o 
 -14   1   1      147.57      181.13     96.24 o 
 -13   1   1     2054.02     2062.01     53.13 o 
 -12   1   1    11580.29    12023.39    105.46 o 
 -11   1   1    14943.53    14940.66    138.68 o 
 -10   1   1      124.34       99.44     18.90 o 
  -9   1   1     7163.26     7209.46     76.70 o 
  -8   1   1        6.95       21.78     10.57 o 
  -7   1   1    15638.14    15572.54    154.70 o 
  -6   1   1      206.60      191.38     12.68 o 
  -5   1   1    30308.69    28824.72    318.02 o 
  -4   1   1   105145.75   103555.08   1276.08 o 
  -3   1   1    31405.26    32059.28    253.93 o 
  -2   1   1    12472.37    12758.23     81.62 o 
   2   1   1      632.18      601.80     54.66 o 
   3   1   1     6183.45     6449.24     87.04 o 
   4   1   1       65.90      100.94     20.94 o 
   5   1   1    10251.12    10679.55    163.95 o 
   6   1   1     4178.04     4053.05     71.05 o 
   7   1   1    24517.73    25131.14    218.87 o 
   8   1   1    19941.03    20986.62    292.56 o 
   9   1   1     5280.20     5693.41    115.62 o 
  10   1   1     1321.60     1415.38     33.45 o 
  11   1   1      310.91      327.92     63.25 o 
  12   1   1        6.58        9.25     24.33 o 
  13   1   1       94.11      116.84     21.61 o 
  14   1   1      153.06      272.47     75.34 o 
  15   1   1       28.99      -27.47     78.49 o 
 -15   2   1     2340.44     2290.48    179.65 o 
 -14   2   1     6580.79     6361.63    264.04 o 
 -13   2   1      755.78      842.83     70.34 o 
 -12   2   1     1968.30     1962.61     43.38 o 
 -11   2   1     1002.96     1028.82     45.33 o 
 -10   2   1     3625.88     3693.93     50.54 o 
  -9   2   1     1545.74     1588.99     40.94 o 
  -8   2   1     3806.27     3903.61     64.14 o 
  -7   2   1     3219.55     3286.30     32.60 o 
  -6   2   1       22.01       41.20     11.75 o 
  -5   2   1        0.43       18.25     11.40 o 
  -4   2   1    25073.04    24586.39    189.93 o 
  -3   2   1    15084.48    15315.29    112.14 o 
  -2   2   1      995.84     1046.87     36.20 o 
  -1   2   1     1964.40     1867.79     29.22 o 
   0   2   1     9398.46     9559.39    102.10 o 
   1   2   1    31044.58    30997.99    276.96 o 
   2   2   1     4022.54     3948.87     88.58 o 
   3   2   1    42722.29    39874.61    576.48 o 
   4   2   1     6091.39     5971.56     67.24 o 
   5   2   1     1834.22     1795.67     61.71 o 
   6   2   1     1979.22     2118.76     38.10 o 
   7   2   1    19663.62    19208.29    198.57 o 
   8   2   1    14862.36    14927.19    160.16 o 
   9   2   1     3232.29     3400.44     85.48 o 
  10   2   1     7386.31     7755.96     95.66 o 
  11   2   1       29.69       58.94     26.75 o 
  12   2   1     3040.08     2917.79     65.81 o 
  13   2   1        0.03      -11.21     19.23 o 
  14   2   1     4374.20     4347.30    171.93 o 
  15   2   1     1757.91     1700.15    498.71 o 
 -15   3   1     6186.55     5817.76    263.05 o 
 -14   3   1     1145.37      982.98    125.02 o 
 -13   3   1       92.21       86.54     37.06 o 
 -12   3   1      873.86      841.78     59.48 o 
 -11   3   1     5808.88     5983.35    137.69 o 
 -10   3   1     2965.03     2969.98    112.00 o 
  -9   3   1      364.52      392.04     15.52 o 
  -8   3   1     6636.31     7191.55    127.44 o 
  -7   3   1     1654.03     1629.86     30.78 o 
  -6   3   1     7121.66     7404.99    122.70 o 
  -5   3   1     9945.50     9599.37     74.56 o 
  -4   3   1     5850.30     5514.48     47.51 o 
  -3   3   1     3644.41     3476.16     32.83 o 
  -2   3   1    20883.34    20972.46    210.10 o 
  -1   3   1    37400.54    37839.75    454.61 o 
   0   3   1    43591.79    43835.93    516.25 o 
   1   3   1     5014.62     4861.12     52.28 o 
   2   3   1    18005.47    18008.25    157.82 o 
   3   3   1      721.08      709.31     21.28 o 
   4   3   1     4846.47     4820.68     66.68 o 
   5   3   1     6433.51     6281.09    122.88 o 
   6   3   1    53462.84    50692.53   1881.98 o 
   7   3   1    17829.25    17867.05    192.74 o 
   8   3   1     1909.29     1983.82     47.89 o 
   9   3   1        0.63        7.48     20.77 o 
  10   3   1     8873.37     9365.77    127.57 o 
  11   3   1    12154.34    12553.00    188.56 o 
  12   3   1      331.17      524.52     54.18 o 
  13   3   1     3755.00     3807.69    107.81 o 
  14   3   1      714.38      856.34    240.35 o 
  15   3   1      196.07      224.56    176.68 o 
 -15   4   1      160.54      264.04     90.81 o 
 -14   4   1      647.60      528.25     61.12 o 
 -13   4   1      753.68      698.55     69.81 o 
 -12   4   1      487.69      567.00     91.16 o 
 -11   4   1     9995.70    10426.35    147.88 o 
 -10   4   1     8665.25     8804.66    124.66 o 
  -9   4   1     4568.39     5133.48    202.03 o 
  -8   4   1     4114.26     4029.59    192.54 o 
  -7   4   1    18055.98    18172.74    155.56 o 
  -6   4   1    29666.71    29785.83    286.90 o 
  -5   4   1    32046.24    32498.25    312.53 o 
  -4   4   1     2506.61     2554.95     31.92 o 
  -3   4   1     9710.49     9655.45    124.45 o 
  -2   4   1     6314.63     6341.40     77.53 o 
  -1   4   1     4406.11     4696.89     59.87 o 
   0   4   1     2827.56     2774.79     31.53 o 
   1   4   1    48981.11    47792.20    658.56 o 
   2   4   1    91698.52    92459.79   1417.44 o 
   3   4   1    32401.61    31544.14    313.69 o 
   4   4   1     6438.53     6445.94    100.40 o 
   5   4   1     2200.04     2362.56     61.72 o 
   6   4   1     4798.78     5086.08     65.55 o 
   7   4   1    10625.98    11041.07    130.27 o 
   8   4   1      237.87      301.67     32.09 o 
   9   4   1     3790.76     3838.02     63.11 o 
  10   4   1     7449.43     7713.36    158.59 o 
  11   4   1     4023.21     3953.30    110.65 o 
  12   4   1     1267.37     1273.42     48.99 o 
  13   4   1     1623.73     1676.56     77.44 o 
  14   4   1     4209.69     4238.43     86.93 o 
  15   4   1     4490.58     4078.06    347.45 o 
 -15   5   1      399.97      285.26     90.32 o 
 -14   5   1       93.18       83.87     42.19 o 
 -13   5   1      723.79      839.28     59.77 o 
 -12   5   1       67.63       11.39     23.81 o 
 -11   5   1     3067.50     3117.15     78.67 o 
 -10   5   1     2718.93     2904.36     67.59 o 
  -9   5   1      106.46      180.97     24.27 o 
  -8   5   1     1382.29     1504.55     34.51 o 
  -7   5   1     4708.24     4723.11     46.36 o 
  -6   5   1     2691.15     2697.16     56.39 o 
  -5   5   1      819.18      853.65     25.35 o 
  -4   5   1     1185.89     1215.09     34.51 o 
  -3   5   1       64.11       88.72     18.54 o 
  -2   5   1     3221.46     3296.79     52.96 o 
  -1   5   1     1373.91     1301.86     36.99 o 
   0   5   1    11804.43    11700.24     91.73 o 
   1   5   1       81.22       50.51     16.55 o 
   2   5   1     3873.10     4300.82     55.18 o 
   3   5   1     1994.56     1914.17     49.15 o 
   4   5   1    17767.31    17820.68    166.02 o 
   5   5   1      885.13      835.70     26.73 o 
   6   5   1     1122.54     1032.91     23.46 o 
   7   5   1     3895.96     4098.20     70.19 o 
   8   5   1       12.30        3.35     20.25 o 
   9   5   1      360.52      367.94     30.98 o 
  10   5   1     2614.58     2755.33     68.25 o 
  11   5   1     3298.30     3272.44     95.69 o 
  12   5   1      926.46      847.88     52.43 o 
  13   5   1       43.62       51.84     48.80 o 
  14   5   1       91.74      154.29     34.41 o 
 -14   6   1      313.20      246.77     44.26 o 
 -13   6   1     2577.03     2591.98     63.31 o 
 -12   6   1     3516.18     3493.00     96.55 o 
 -11   6   1      219.63      245.43     40.72 o 
 -10   6   1      669.11      728.37    168.07 o 
  -9   6   1     4577.19     4730.09     53.40 o 
  -8   6   1    33050.54    33177.34    385.01 o 
  -7   6   1    26530.46    26248.06    289.37 o 
  -6   6   1     1426.02     1587.82     34.99 o 
  -5   6   1     1392.22     1374.77     26.56 o 
  -4   6   1    23222.70    23833.75    248.57 o 
  -3   6   1    24445.71    24056.38    231.21 o 
  -2   6   1    12744.54    13105.95    175.82 o 
  -1   6   1    61094.61    59877.01    886.75 o 
   0   6   1    19977.07    19477.45    158.43 o 
   1   6   1     7213.10     8038.74     79.70 o 
   2   6   1     2091.03     2286.79     45.16 o 
   3   6   1    21542.07    20083.42    229.30 o 
   4   6   1    54995.23    54629.08    641.26 o 
   5   6   1     6947.25     6945.82     81.48 o 
   6   6   1      343.39      348.11     17.02 o 
   7   6   1      123.71      138.54     14.79 o 
   8   6   1      209.76      261.60     28.60 o 
   9   6   1     1196.33     1241.18     60.69 o 
  10   6   1     1538.96     1461.28     79.57 o 
  11   6   1     1176.77     1332.94     47.23 o 
  12   6   1     1212.51     1198.22     62.00 o 
  13   6   1     3561.20     3635.70     79.10 o 
  14   6   1     2350.24     2260.29     82.60 o 
 -14   7   1      598.99      431.15     46.11 o 
 -13   7   1     4774.16     4507.71    109.67 o 
 -12   7   1     1858.40     1832.01     91.67 o 
 -11   7   1      114.11      142.59     27.96 o 
 -10   7   1      104.72      104.41     40.96 o 
  -9   7   1     1840.20     1935.37     39.57 o 
  -8   7   1     1121.84     1260.41     39.52 o 
  -7   7   1      771.08      812.49     41.89 o 
  -6   7   1     2713.86     2512.05     53.00 o 
  -5   7   1      614.09      664.96     45.74 o 
  -4   7   1     1850.00     1775.42    108.63 o 
  -3   7   1    14016.87    13608.17    153.24 o 
  -2   7   1     9541.94     9347.46    152.07 o 
  -1   7   1        0.79       13.74     20.77 o 
   0   7   1      314.22      381.82     21.95 o 
   1   7   1     3441.42     3391.70     48.78 o 
   2   7   1     6004.64     5927.11     75.42 o 
   3   7   1      130.89      119.17     18.88 o 
   4   7   1    25330.79    25024.61    248.59 o 
   5   7   1     2610.24     2549.58     47.86 o 
   6   7   1      494.63      559.97     31.79 o 
   7   7   1      579.99      696.92     47.20 o 
   8   7   1    10391.45    10195.99    120.67 o 
   9   7   1     7395.99     7624.13    105.56 o 
  10   7   1      289.19      293.44     37.91 o 
  11   7   1     1150.91     1238.22    116.31 o 
  12   7   1      151.54      135.30     46.12 o 
  13   7   1     1465.36     1382.56     87.64 o 
  14   7   1        5.99       -1.56     78.04 o 
 -13   8   1      465.06      762.57    265.82 o 
 -12   8   1       97.58       38.98     30.12 o 
 -11   8   1      279.82      266.15     32.49 o 
 -10   8   1      322.74      297.37     16.04 o 
  -9   8   1     2716.82     2620.14     98.12 o 
  -8   8   1     6397.19     6389.95     81.34 o 
  -7   8   1     6638.49     6700.31    120.72 o 
  -6   8   1     2726.22     2847.85    166.04 o 
  -5   8   1     1290.24     1261.58     45.04 o 
  -4   8   1     5575.17     5742.40     85.47 o 
  -3   8   1     1819.21     1903.84     60.69 o 
  -2   8   1      155.80      125.28     28.14 o 
  -1   8   1     4096.18     4525.16     80.01 o 
   0   8   1     8849.23     9362.05     95.76 o 
   1   8   1      692.27      723.86     22.73 o 
   2   8   1      834.48      787.67     18.80 o 
   3   8   1        0.71        3.50      8.96 o 
   4   8   1    18177.43    17906.82    170.95 o 
   5   8   1    20997.55    20995.46    241.52 o 
   6   8   1     3184.29     3298.53     50.04 o 
   7   8   1      536.87      567.62     33.00 o 
   8   8   1        4.56       22.63     14.24 o 
   9   8   1     1164.45     1393.99     55.44 o 
  10   8   1      803.40      947.23     52.05 o 
  11   8   1      610.86      513.76     42.02 o 
  12   8   1     3832.53     3794.27    118.48 o 
  13   8   1     1771.62     1827.60     70.71 o 
 -13   9   1      286.48      104.49     60.32 o 
 -12   9   1       21.52      -20.36     43.27 o 
 -11   9   1     2025.92     2258.85    185.32 o 
 -10   9   1     3827.42     3429.70    108.56 o 
  -9   9   1     1717.36     1562.85     75.01 o 
  -8   9   1      126.45      105.37     23.07 o 
  -7   9   1       14.01       13.73     24.59 o 
  -6   9   1      515.53      449.31     43.38 o 
  -5   9   1       13.06       43.38     32.78 o 
  -4   9   1      156.56      116.28     41.89 o 
  -3   9   1      902.63      856.07     83.92 o 
  -2   9   1     4751.32     4518.32     89.84 o 
  -1   9   1     5185.07     5090.50     78.81 o 
   0   9   1      669.58      641.44     60.08 o 
   1   9   1      108.73      113.91     18.94 o 
   2   9   1     1178.23     1179.51     27.34 o 
   3   9   1     3571.90     3339.85    138.30 o 
   4   9   1     4111.15     4209.56     78.15 o 
   5   9   1      163.51      149.25     24.98 o 
   6   9   1     9565.62     9076.23    179.98 o 
   7   9   1      373.98      391.13     29.80 o 
   8   9   1       52.33       90.73     16.57 o 
   9   9   1     1352.83     1262.52     51.16 o 
  10   9   1      781.70      839.34     47.65 o 
  11   9   1     2633.40     2566.11    148.37 o 
  12   9   1      344.87      353.54     58.28 o 
  13   9   1     1797.85     1750.56    124.37 o 
 -12  10   1     2291.66     2390.71    117.62 o 
 -11  10   1      156.84      167.31     80.45 o 
 -10  10   1      397.53      406.20     54.95 o 
  -9  10   1        3.46        4.18     25.64 o 
  -8  10   1     1546.49     1395.73     98.45 o 
  -7  10   1      460.37      500.62     42.61 o 
  -6  10   1      201.63      226.07     30.37 o 
  -5  10   1     1414.65     1356.87     64.50 o 
  -4  10   1     1132.14     1338.81     57.67 o 
  -3  10   1        0.88       35.42     35.20 o 
  -2  10   1     3881.73     3968.03     74.09 o 
  -1  10   1     2912.46     3093.39     86.34 o 
   0  10   1       71.24       44.01     27.86 o 
   1  10   1      285.30      235.47     20.48 o 
   2  10   1     1558.93     1691.43     65.30 o 
   3  10   1     7353.73     7700.61    115.14 o 
   4  10   1      519.07      546.46     32.27 o 
   5  10   1     2479.39     2535.67     64.56 o 
   6  10   1     1237.73     1277.67     81.37 o 
   7  10   1     2911.33     2892.56     52.06 o 
   8  10   1     1787.24     1619.01     83.99 o 
   9  10   1      382.73      351.47     32.72 o 
  10  10   1     1485.98     1354.12    176.44 o 
  11  10   1       24.96      122.37     94.05 o 
  12  10   1      906.89     1026.58     80.41 o 
 -11  11   1       34.26      108.08    141.64 o 
 -10  11   1     3578.78     3752.02    139.38 o 
  -9  11   1     5338.62     5184.17    138.38 o 
  -8  11   1        7.75       -4.26     23.49 o 
  -7  11   1    10763.92    10698.34    204.79 o 
  -6  11   1     5996.40     5828.03    160.85 o 
  -5  11   1      108.63       49.50     31.16 o 
  -4  11   1      119.59       89.50     48.58 o 
  -3  11   1    13022.96    13392.23    229.16 o 
  -2  11   1    31916.69    32764.12    425.20 o 
  -1  11   1     7814.89     8016.37    127.44 o 
   0  11   1       15.92       12.74     23.04 o 
   1  11   1      398.96      368.60     43.50 o 
   2  11   1     4675.43     4422.06    221.61 o 
   3  11   1     4298.38     4287.30     69.75 o 
   4  11   1     1310.34     1372.58     35.90 o 
   5  11   1    10044.81     9941.14    131.05 o 
   6  11   1     4055.68     3887.68     61.20 o 
   7  11   1     1780.48     1786.60     49.56 o 
   8  11   1     2733.78     2388.08     58.88 o 
   9  11   1     4296.62     4342.23    122.45 o 
  10  11   1     2380.47     2516.52    138.42 o 
  11  11   1     1334.10     1639.05    120.38 o 
 -10  12   1       65.64      181.01     82.60 o 
  -9  12   1      197.69      163.17     38.25 o 
  -8  12   1       17.50       65.65     30.81 o 
  -7  12   1      195.05      206.12     27.24 o 
  -6  12   1        8.92       62.07     32.21 o 
  -5  12   1       88.56       49.09     26.77 o 
  -4  12   1      134.24      175.99     34.59 o 
  -3  12   1     1793.59     1849.61    118.96 o 
  -2  12   1     1097.97     1227.12     52.39 o 
  -1  12   1     1086.56     1131.06     47.93 o 
   0  12   1       30.16       16.88     16.15 o 
   1  12   1     1207.11     1171.55     58.74 o 
   2  12   1       92.46       42.25     32.35 o 
   3  12   1      199.69      233.14     42.23 o 
   4  12   1     1102.14     1190.26    111.20 o 
   5  12   1      721.64      856.51     67.53 o 
   6  12   1      145.68      198.38     26.46 o 
   7  12   1        0.21      -17.27     26.48 o 
   8  12   1       18.65       42.61     32.87 o 
   9  12   1      895.77      799.01    147.96 o 
  10  12   1      759.53      806.57     87.06 o 
  -9  13   1      981.41      318.50    291.92 o 
  -8  13   1       11.52      -23.31     28.32 o 
  -7  13   1      212.83      307.63     34.83 o 
  -6  13   1        8.30        1.91     32.28 o 
  -5  13   1     2935.09     2926.94     67.45 o 
  -4  13   1     4880.28     4648.53    113.63 o 
  -3  13   1      452.27      450.06     77.04 o 
  -2  13   1      346.35      277.66     54.52 o 
  -1  13   1      328.00      294.78     39.55 o 
   0  13   1     2480.18     2551.89     49.75 o 
   1  13   1     2161.36     2003.73     51.62 o 
   2  13   1      789.39      745.47     48.07 o 
   3  13   1     2425.48     2561.49    113.12 o 
   4  13   1      468.63      428.70     60.53 o 
   5  13   1      125.57       79.18     40.18 o 
   6  13   1       26.19      -25.83     40.24 o 
   7  13   1      783.54      877.25     70.99 o 
   8  13   1     1713.32     1633.76     48.46 o 
   9  13   1     1068.44      928.14    119.43 o 
  -8  14   1     1440.39     1426.09     56.53 o 
  -7  14   1      613.93      626.58     42.23 o 
  -6  14   1     1064.78     1052.16     48.38 o 
  -5  14   1      312.09      346.13     44.54 o 
  -4  14   1       76.74      119.57     27.75 o 
  -3  14   1      310.76      331.14     33.15 o 
  -2  14   1      143.38      151.52     32.29 o 
  -1  14   1       45.75       36.43     26.53 o 
   0  14   1     4853.94     4914.57    130.55 o 
   1  14   1     7477.12     7298.89    162.90 o 
   2  14   1      724.86      579.10     95.97 o 
   3  14   1      145.39      116.18     38.05 o 
   4  14   1     3492.37     3374.11     84.29 o 
   5  14   1     6372.68     5942.61    172.25 o 
   6  14   1      771.29      677.30     53.18 o 
   7  14   1     1242.33     1368.78     71.92 o 
   8  14   1      939.12     1130.33    112.53 o 
  -6  15   1      234.01      265.80     34.26 o 
  -5  15   1       93.81       76.85     29.02 o 
  -4  15   1      108.59      117.11     29.89 o 
  -3  15   1     1273.31     1253.31     61.03 o 
  -2  15   1     1440.18     1526.11     88.01 o 
  -1  15   1       74.01      201.49     54.76 o 
   0  15   1       15.01      -46.27     63.83 o 
   1  15   1     2114.68     2092.28    253.03 o 
   2  15   1     2809.31     3031.61     87.37 o 
   3  15   1       96.72      117.42     47.35 o 
   4  15   1     1207.84     1151.54     67.31 o 
   5  15   1       94.10      163.06     52.06 o 
   6  15   1      477.13      413.82     45.09 o 
  -4  16   1      129.22      166.53     54.06 o 
  -3  16   1     1534.95     1535.92     78.06 o 
  -2  16   1       34.73       78.37     51.71 o 
  -1  16   1     1638.76     1690.00     83.13 o 
   0  16   1       98.75       81.67     52.37 o 
   1  16   1     1889.64     2003.16    107.57 o 
   2  16   1     1647.36     1607.78     82.96 o 
   3  16   1       45.91      161.01     51.14 o 
 -14   0   2        1.98      -66.13     87.36 o 
 -13   0   2       82.69       75.07     26.94 o 
 -12   0   2     9679.62     8950.21    225.05 o 
 -11   0   2    18751.05    18346.53    374.10 o 
 -10   0   2      146.31      203.70     31.63 o 
  -9   0   2    52886.50    53822.43    712.70 o 
  -8   0   2    32848.04    33476.01    410.89 o 
  -7   0   2      162.06      188.42     22.35 o 
  -6   0   2        2.16       18.98     13.97 o 
  -5   0   2    45601.56    44189.71    511.55 o 
  -4   0   2    73667.04    69673.68   1031.91 o 
  -3   0   2    35664.67    36643.20    433.20 o 
  -2   0   2    32302.25    31679.97    462.91 o 
  -1   0   2     1219.81     1082.49    212.96 o 
   1   0   2    15629.03    14558.68    179.40 o 
   2   0   2    82931.38    84874.05   1619.81 o 
   3   0   2    90963.99    94867.27   1860.68 o 
   4   0   2    57093.94    57980.39   1045.83 o 
   5   0   2    23476.51    22848.86    343.47 o 
   6   0   2    15270.54    15381.52    233.80 o 
   7   0   2      102.31      136.51     18.31 o 
   8   0   2      575.70      682.07     21.99 o 
   9   0   2     8816.91     8954.49    110.32 o 
  10   0   2     5373.22     5463.89     58.97 o 
  11   0   2       40.17       25.31     11.68 o 
  12   0   2     9706.78     9838.57    347.94 o 
  13   0   2     7535.74     7471.09    305.00 o 
  14   0   2      809.71     1053.69    138.68 o 
  15   0   2       16.99      246.27    115.98 o 
 -14   1   2     2766.11     2880.34    320.30 o 
 -13   1   2      864.46      874.28     38.23 o 
 -12   1   2      476.91      502.68     36.64 o 
 -11   1   2       98.27       96.75     26.27 o 
 -10   1   2      279.48      197.24     39.02 o 
  -9   1   2       13.49       14.61     11.21 o 
  -8   1   2     4410.88     4411.29     57.28 o 
  -7   1   2     4995.11     5141.79     49.67 o 
  -6   1   2     1129.41     1116.34     30.31 o 
  -5   1   2     1716.04     1567.69     23.39 o 
  -4   1   2    35033.13    33850.30    262.01 o 
  -3   1   2    45560.14    46582.80    405.63 o 
  -2   1   2      573.13      687.95     25.25 o 
  -1   1   2       91.99      118.97     21.65 o 
   0   1   2     8757.87     8880.65     99.72 o 
   1   1   2    32109.79    31275.04    321.12 o 
   2   1   2    26902.71    26598.16    251.75 o 
   3   1   2    53010.36    51987.38    539.82 o 
   4   1   2    14348.17    14022.62    193.58 o 
   5   1   2      176.74      173.68     15.17 o 
   6   1   2      443.91      433.76     47.32 o 
   7   1   2    20174.24    19950.95    217.00 o 
   8   1   2    18824.50    19252.44    207.56 o 
   9   1   2       65.23       88.35     17.01 o 
  10   1   2     2241.45     2176.10    102.79 o 
  11   1   2      288.08      249.83     19.12 o 
  12   1   2       43.94       79.16     15.89 o 
  13   1   2      248.85      254.63     88.56 o 
  14   1   2     1539.27     1447.55    108.60 o 
  15   1   2      866.76      891.46    106.60 o 
 -15   2   2       47.04      -61.69    157.44 o 
 -14   2   2      390.68      331.32     61.45 o 
 -13   2   2      215.19      298.95     46.50 o 
 -12   2   2     1872.51     2067.77     38.42 o 
 -11   2   2     7291.70     7400.75    104.90 o 
 -10   2   2      512.44      566.46     19.85 o 
  -9   2   2        8.68        7.25     16.86 o 
  -8   2   2     1149.31     1265.27     35.38 o 
  -7   2   2     9541.55     9451.78     71.59 o 
  -6   2   2    14042.63    13857.83    145.10 o 
  -5   2   2     2477.01     2536.57     32.20 o 
  -4   2   2       51.11       51.27     13.96 o 
  -3   2   2     5253.75     4985.14     62.95 o 
  -2   2   2     1929.81     2126.26     47.25 o 
  -1   2   2     3513.63     3662.90     57.79 o 
   0   2   2    10654.22    10485.99    110.55 o 
   1   2   2    85087.16    85573.69   1191.23 o 
   2   2   2    41373.98    40465.93    405.16 o 
   3   2   2     3061.49     3354.09     51.32 o 
   4   2   2    20397.39    21059.36    301.24 o 
   5   2   2     2110.16     2274.28     61.67 o 
   6   2   2    12811.22    13660.52    205.31 o 
   7   2   2     6036.54     6384.04     83.70 o 
   8   2   2      293.31      259.63     26.43 o 
   9   2   2     7212.61     7288.03    106.64 o 
  10   2   2     4071.65     4053.95     58.66 o 
  11   2   2        5.75        8.57     24.60 o 
  12   2   2        2.38       11.05     41.74 o 
  13   2   2      124.24      101.72     28.07 o 
  14   2   2     1037.83      933.79    117.82 o 
  15   2   2      188.93      239.31     82.28 o 
 -14   3   2      450.12      412.37     51.65 o 
 -13   3   2      368.71      427.75     38.53 o 
 -12   3   2     3881.29     4063.05    106.28 o 
 -11   3   2     8041.91     8446.41    208.95 o 
 -10   3   2     4007.17     4190.24     59.95 o 
  -9   3   2     7136.44     7157.51     94.81 o 
  -8   3   2     6421.53     6379.70     78.77 o 
  -7   3   2     1863.49     1888.00     36.66 o 
  -6   3   2     1072.41     1125.06     30.24 o 
  -5   3   2     2858.70     2701.76     31.13 o 
  -4   3   2     1086.52     1063.94     22.47 o 
  -3   3   2     5134.66     4684.36     44.05 o 
  -2   3   2    60112.07    57950.67    647.07 o 
  -1   3   2    53172.20    53403.32    701.36 o 
   0   3   2     5101.27     5365.50     76.67 o 
   1   3   2    12530.23    13523.87    138.85 o 
   2   3   2    44385.92    45633.32    551.26 o 
   3   3   2    76384.60    75349.29   1048.73 o 
   4   3   2    15085.97    14321.90    287.27 o 
   5   3   2     9686.80     9303.33    121.90 o 
   6   3   2    27067.20    27401.25    369.62 o 
   7   3   2     1116.81     1238.76     43.32 o 
   8   3   2     5440.47     5457.40     90.08 o 
   9   3   2     2962.83     3061.19    113.83 o 
  10   3   2    22136.95    22984.83    288.33 o 
  11   3   2     5503.91     5907.77    113.48 o 
  12   3   2      246.60      290.28     28.22 o 
  13   3   2      195.18      187.69     40.32 o 
  14   3   2     1386.85     1543.35    126.84 o 
  15   3   2     1151.76     1080.88    110.02 o 
 -15   4   2     2364.37     1980.55    154.97 o 
 -14   4   2      118.35      140.99     58.08 o 
 -13   4   2      427.04      509.26     39.96 o 
 -12   4   2      995.09      993.40     50.39 o 
 -11   4   2     6231.10     7239.23    659.13 o 
 -10   4   2      155.18      178.33     13.85 o 
  -9   4   2     3672.96     3698.84     54.52 o 
  -8   4   2      715.32      755.46     33.20 o 
  -7   4   2     1167.44     1175.59     22.88 o 
  -6   4   2     3733.90     3713.45     40.42 o 
  -5   4   2    22546.33    22278.61    172.15 o 
  -4   4   2    10809.08    10401.63    105.68 o 
  -3   4   2      616.11      729.71     25.64 o 
  -2   4   2     2435.81     2576.63     82.18 o 
  -1   4   2    10979.72    10251.16    102.48 o 
   0   4   2    38399.47    38234.30    433.70 o 
   1   4   2     3334.25     3519.94     60.87 o 
   2   4   2    24488.27    23840.71    264.46 o 
   3   4   2       86.81      174.05     49.28 o 
   4   4   2    13921.34    13686.33    120.93 o 
   5   4   2      820.74      893.77     38.20 o 
   6   4   2    26890.34    26612.19    342.35 o 
   7   4   2    29371.11    29620.99    345.05 o 
   8   4   2      754.92      753.34     36.77 o 
   9   4   2      757.64      856.56     66.25 o 
  10   4   2     2986.31     3156.84     57.90 o 
  11   4   2     4433.85     4655.97    132.14 o 
  12   4   2      600.59      551.02     36.59 o 
  13   4   2     2196.04     2101.85     73.98 o 
  14   4   2      374.77      359.18    103.89 o 
 -15   5   2     3046.46     3053.27     75.86 o 
 -14   5   2     1054.87     1035.47     57.11 o 
 -13   5   2     2112.94     2090.67     98.19 o 
 -12   5   2     1725.10     1777.29     71.59 o 
 -11   5   2     2012.99     2023.95     66.80 o 
 -10   5   2    11578.00    11707.90    214.32 o 
  -9   5   2      278.30      268.20     28.22 o 
  -8   5   2    15913.98    16105.07    160.80 o 
  -7   5   2     3645.20     3627.98     45.85 o 
  -6   5   2     8754.57     9041.04     92.59 o 
  -5   5   2    11298.34    11279.71    124.39 o 
  -4   5   2     5286.26     5532.20     70.18 o 
  -3   5   2    21813.21    21057.54    238.56 o 
  -2   5   2     9332.96     9763.95    110.25 o 
  -1   5   2      133.46       85.42     14.76 o 
   0   5   2     2411.52     2146.82     39.71 o 
   1   5   2      657.28      559.63     33.41 o 
   2   5   2    13045.90    13648.27    152.86 o 
   3   5   2     1790.72     1918.47     42.14 o 
   4   5   2      407.58      408.48     16.38 o 
   5   5   2      484.12      461.62     14.02 o 
   6   5   2     2768.51     2715.93     65.84 o 
   7   5   2      791.68      841.46     59.91 o 
   8   5   2      224.63      255.14     30.34 o 
   9   5   2      780.83      747.48     39.14 o 
  10   5   2      192.75      153.80     33.12 o 
  11   5   2     3217.78     3340.50     90.35 o 
  12   5   2     1235.44     1189.48     50.14 o 
  13   5   2     1270.41     1273.62     61.90 o 
  14   5   2     1357.40     1309.82     59.26 o 
 -14   6   2      654.43      631.85     76.57 o 
 -13   6   2     1496.19     1618.43     63.20 o 
 -12   6   2      585.03      592.13     48.37 o 
 -11   6   2      741.33      752.38     45.16 o 
 -10   6   2     2819.80     2816.68     64.90 o 
  -9   6   2      515.28      629.78     29.51 o 
  -8   6   2      760.98      865.91     33.57 o 
  -7   6   2      371.00      482.44     40.91 o 
  -6   6   2       58.26       47.86     20.09 o 
  -5   6   2      584.84      535.08     47.30 o 
  -4   6   2    12910.35    13055.08    145.94 o 
  -3   6   2    20715.15    20480.55    241.22 o 
  -2   6   2     5218.96     5268.97     67.07 o 
  -1   6   2     1320.68     1338.45     49.94 o 
   0   6   2     8914.72     9643.57     93.57 o 
   1   6   2    14509.15    15375.81    165.14 o 
   2   6   2     5060.43     5123.06    108.13 o 
   3   6   2      148.21      142.89     18.45 o 
   4   6   2     4173.77     4207.44     51.17 o 
   5   6   2     2092.71     2001.91     41.94 o 
   6   6   2      365.42      404.95     19.79 o 
   7   6   2      425.06      416.83     14.35 o 
   8   6   2     2685.91     2580.30    200.21 o 
   9   6   2     6070.60     6063.80    126.50 o 
  10   6   2      872.92      913.73     55.42 o 
  11   6   2       85.54      122.14     42.88 o 
  12   6   2      399.93      359.98     50.09 o 
  13   6   2      557.91      563.15     41.73 o 
  14   6   2       19.11      -15.29     74.10 o 
 -14   7   2      238.71      307.83     74.77 o 
 -13   7   2     4426.86     4381.35    118.69 o 
 -12   7   2     7104.00     6863.80    182.27 o 
 -11   7   2      631.56      635.35     79.72 o 
 -10   7   2      222.01      206.70     27.01 o 
  -9   7   2      888.21      972.36     53.91 o 
  -8   7   2    21615.32    22174.77    257.78 o 
  -7   7   2    12139.00    12217.72    158.73 o 
  -6   7   2      333.24      453.66     49.19 o 
  -5   7   2    13108.27    13302.27    152.68 o 
  -4   7   2      883.79      949.69     42.85 o 
  -3   7   2      201.55      184.04     29.55 o 
  -2   7   2     2632.76     2644.86     98.19 o 
  -1   7   2    37901.63    39208.45    497.55 o 
   0   7   2    36416.33    37152.32    431.18 o 
   1   7   2    14599.35    14879.20    192.78 o 
   2   7   2     4658.80     4757.49     70.34 o 
   3   7   2      897.81      897.98     29.22 o 
   4   7   2     1914.59     1975.15     41.80 o 
   5   7   2       46.71       14.93     23.58 o 
   6   7   2      293.11      309.71     16.66 o 
   7   7   2     3459.52     3350.21     57.28 o 
   8   7   2     7448.50     7216.65    132.83 o 
   9   7   2     7041.07     6907.35    137.81 o 
  10   7   2     1207.90     1258.06    180.08 o 
  11   7   2      450.08      538.08     49.59 o 
  12   7   2     2376.63     2489.99     70.65 o 
  13   7   2     4847.61     4904.65    107.11 o 
 -13   8   2      689.05      589.70     69.74 o 
 -12   8   2      176.32      257.65     46.63 o 
 -11   8   2     2547.29     2574.97    277.37 o 
 -10   8   2     1685.29     1564.96     93.89 o 
  -9   8   2      821.25      852.12     57.75 o 
  -8   8   2     2349.36     2435.06     66.53 o 
  -7   8   2     2936.13     2972.71    102.86 o 
  -6   8   2     3346.21     3444.16     82.94 o 
  -5   8   2        2.49       37.91     23.89 o 
  -4   8   2     1219.57     1292.94     40.23 o 
  -3   8   2     8215.74     8543.08    107.15 o 
  -2   8   2       80.47      138.12     31.91 o 
  -1   8   2    25813.50    26346.56    395.50 o 
   0   8   2    22681.37    22612.96    238.35 o 
   1   8   2       39.48       89.36     19.29 o 
   2   8   2     8111.68     8097.73    110.55 o 
   3   8   2     5776.74     6134.95     94.77 o 
   4   8   2    35509.81    35580.96    445.66 o 
   5   8   2     4056.96     4297.74     70.20 o 
   6   8   2     6677.89     6654.26     82.39 o 
   7   8   2     2931.95     2958.45     48.04 o 
   8   8   2     1348.91     1375.21     21.69 o 
   9   8   2     4292.85     4289.75     93.58 o 
  10   8   2      361.31      368.54     32.56 o 
  11   8   2     5386.12     5297.89    164.20 o 
  12   8   2     1674.40     1447.70    100.70 o 
  13   8   2       20.53      154.35     86.12 o 
 -13   9   2      337.84      324.20     72.12 o 
 -12   9   2      774.33      878.63    142.14 o 
 -11   9   2        0.14       31.27     44.28 o 
 -10   9   2     1040.79     1145.43     81.44 o 
  -9   9   2       62.93       68.10     31.07 o 
  -8   9   2       56.56       77.73     31.52 o 
  -7   9   2      796.05      951.81     49.87 o 
  -6   9   2     9880.98     9864.61    155.05 o 
  -5   9   2     4482.29     4350.08    159.27 o 
  -4   9   2       20.67       23.04     34.34 o 
  -3   9   2      870.70     1105.24     96.62 o 
  -2   9   2    14096.38    14382.36    256.42 o 
  -1   9   2     3949.12     4030.90     73.32 o 
   0   9   2     2553.22     2529.56     72.43 o 
   1   9   2    12688.91    13027.92    150.68 o 
   2   9   2       17.79       10.05     16.22 o 
   3   9   2     5760.34     5789.08    107.41 o 
   4   9   2     1981.42     1980.52     45.02 o 
   5   9   2    21356.09    20890.55    224.43 o 
   6   9   2     5449.98     5346.44     73.04 o 
   7   9   2       43.29       38.42     17.90 o 
   8   9   2      359.63      377.43     20.40 o 
   9   9   2     1077.42     1052.29     97.64 o 
  10   9   2     1447.23     1515.45     85.93 o 
  11   9   2      385.81      396.67     48.59 o 
  12   9   2     3420.30     3364.83    186.01 o 
 -12  10   2        6.70       83.05     54.59 o 
 -11  10   2      333.44      401.41     66.28 o 
 -10  10   2       22.73       30.84     27.64 o 
  -9  10   2      480.12      515.95     43.48 o 
  -8  10   2      347.53      308.09     52.44 o 
  -7  10   2     9801.44     9899.35    176.97 o 
  -6  10   2    12141.61    12407.69    183.74 o 
  -5  10   2     2098.74     2210.13     73.23 o 
  -4  10   2      335.52      333.07     39.25 o 
  -3  10   2     3524.26     3514.00     99.73 o 
  -2  10   2    16088.20    16534.57    206.92 o 
  -1  10   2     4112.00     4305.93    119.85 o 
   0  10   2      136.68      128.25     33.74 o 
   1  10   2     5190.61     5313.51     90.66 o 
   2  10   2     6616.59     6349.74     95.15 o 
   3  10   2     3035.79     3038.79     54.38 o 
   4  10   2     1275.54     1112.57     54.37 o 
   5  10   2     4060.50     3759.86    168.43 o 
   6  10   2     5868.55     5536.26     99.56 o 
   7  10   2    10037.12     9237.28    231.43 o 
   8  10   2     2189.88     1981.07     56.40 o 
   9  10   2       24.47       31.15     14.10 o 
  10  10   2      948.80      944.41     67.33 o 
  11  10   2       27.58       60.61     51.20 o 
  12  10   2      200.45      157.63     65.04 o 
 -11  11   2      194.46      164.48     93.03 o 
 -10  11   2      115.70      145.89    106.24 o 
  -9  11   2        2.93       28.76     26.97 o 
  -8  11   2     1290.95     1194.41     70.31 o 
  -7  11   2      710.81      882.64    192.22 o 
  -6  11   2       21.63      -18.26     36.33 o 
  -5  11   2       21.03       41.43     37.97 o 
  -4  11   2     2496.55     2638.08    106.97 o 
  -3  11   2     1195.31     1310.77     67.73 o 
  -2  11   2        2.79       80.50     32.83 o 
  -1  11   2      128.95      174.95     26.92 o 
   0  11   2       60.62       19.75     28.90 o 
   1  11   2      250.23      290.70     35.48 o 
   2  11   2       17.57       40.73     19.27 o 
   3  11   2     2387.87     2238.02    152.27 o 
   4  11   2     2259.57     2310.16     52.59 o 
   5  11   2      342.44      449.08     58.03 o 
   6  11   2      565.99      585.72     44.87 o 
   7  11   2      819.04      788.08     31.87 o 
   8  11   2      233.55      220.64     24.10 o 
   9  11   2       85.62       -9.02     43.53 o 
  10  11   2      132.53      138.58     57.76 o 
  11  11   2       44.34       39.90     66.14 o 
 -10  12   2      425.98      435.50     71.23 o 
  -9  12   2     3228.88     2996.37    117.25 o 
  -8  12   2      215.21      190.12     59.73 o 
  -7  12   2     2840.10     2816.99     91.51 o 
  -6  12   2     2108.18     2120.19    100.45 o 
  -5  12   2      830.30     1018.05     89.72 o 
  -4  12   2     1106.13     1189.02     58.25 o 
  -3  12   2     1429.25     1309.63     63.23 o 
  -2  12   2     5325.39     5308.60    107.25 o 
  -1  12   2     1131.87     1102.81     67.82 o 
   0  12   2      175.91      236.42     24.08 o 
   1  12   2      721.67      778.51     47.87 o 
   2  12   2      972.84      843.63     58.04 o 
   3  12   2      184.10       94.24     26.31 o 
   4  12   2        0.23        6.89     23.78 o 
   5  12   2      248.18      260.56     45.52 o 
   6  12   2      221.49      190.56     54.23 o 
   7  12   2     1502.89     1299.95     49.15 o 
   8  12   2     2603.73     2414.75    108.47 o 
   9  12   2      583.07      490.37     64.55 o 
  10  12   2      210.50      143.14     77.39 o 
  -9  13   2     1378.75     1396.78     98.45 o 
  -8  13   2      154.25      151.61     35.66 o 
  -7  13   2     1683.33     1657.10    131.64 o 
  -6  13   2     1955.20     1946.92    103.74 o 
  -5  13   2       32.61       53.49     37.14 o 
  -4  13   2      183.75       66.46     46.80 o 
  -3  13   2      111.14      220.57     42.92 o 
  -2  13   2     1042.68     1082.30     46.94 o 
  -1  13   2       41.51      142.18     46.60 o 
   0  13   2     7442.17     7403.20    108.08 o 
   1  13   2     9188.46     8785.03    179.16 o 
   2  13   2        4.42      -14.66     18.30 o 
   3  13   2      468.98      346.35    104.64 o 
   4  13   2      644.43      543.12     76.86 o 
   5  13   2     7841.27     7153.65    298.37 o 
   6  13   2     3016.24     2769.46    141.13 o 
   7  13   2     1381.05     1386.67     49.47 o 
   8  13   2     3083.10     2948.42    151.94 o 
   9  13   2        6.71      -13.23     69.18 o 
  -8  14   2      513.09      428.93     48.54 o 
  -7  14   2     1296.79     1287.68     77.89 o 
  -6  14   2      339.52      301.73     42.42 o 
  -5  14   2      149.41       96.93     36.23 o 
  -4  14   2     1297.73     1335.74     60.92 o 
  -3  14   2     2304.50     2343.27    107.83 o 
  -2  14   2      807.27      954.72     50.05 o 
  -1  14   2      230.32      298.68     54.88 o 
   0  14   2      145.68       83.79     31.45 o 
   1  14   2      378.95      258.83    105.15 o 
   2  14   2      225.64      274.48     46.41 o 
   3  14   2      576.65      571.11     78.22 o 
   4  14   2     3236.64     3218.71     82.39 o 
   5  14   2     1958.72     1890.67     85.57 o 
   6  14   2       19.50       12.32     25.79 o 
   7  14   2       40.82       26.26     34.23 o 
   8  14   2     1891.84     2715.39    760.78 o 
  -6  15   2       66.82       34.54     65.20 o 
  -5  15   2      896.31      843.09     50.05 o 
  -4  15   2      477.74      430.96     38.06 o 
  -3  15   2       15.39       50.41     30.85 o 
  -2  15   2       21.61       35.80     27.37 o 
  -1  15   2      402.39      349.15     47.48 o 
   0  15   2     4936.57     4723.26    147.57 o 
   1  15   2     1927.68     1565.36     76.25 o 
   2  15   2       10.37       20.76     38.25 o 
   3  15   2      382.88      379.72     61.05 o 
   4  15   2       77.15       45.54     40.84 o 
   5  15   2      803.36      759.24     58.14 o 
   6  15   2       76.46      139.41     50.15 o 
  -4  16   2        7.66      -56.28     56.28 o 
  -3  16   2     1876.21     1761.17     86.91 o 
  -2  16   2     2184.91     2248.77    148.53 o 
  -1  16   2      363.98      306.80     67.35 o 
   0  16   2        1.96       27.47     42.04 o 
   1  16   2      921.88      946.39     68.82 o 
   2  16   2     1696.60     1712.59    102.50 o 
   3  16   2        0.09       16.20     36.91 o 
 -15   1   3     1339.92     1298.43    115.20 o 
 -14   1   3      675.77      677.68     38.86 o 
 -13   1   3     2502.41     2429.65    282.21 o 
 -12   1   3     1845.54     1901.42     40.39 o 
 -11   1   3     8650.73     8779.57     90.66 o 
 -10   1   3       69.36       95.20     19.09 o 
  -9   1   3    18925.20    18894.68    161.90 o 
  -8   1   3    14978.82    15196.25    141.54 o 
  -7   1   3      949.21     1020.64     35.54 o 
  -6   1   3       61.11       25.07     16.36 o 
  -5   1   3       82.75      197.13     15.67 o 
  -4   1   3    14105.81    13115.41    119.24 o 
  -3   1   3    13825.70    13833.03    143.17 o 
  -2   1   3      398.36      437.35     35.47 o 
  -1   1   3    18210.15    18062.39    224.26 o 
   0   1   3     3088.79     2875.96     62.97 o 
   1   1   3    27600.67    28997.13    307.51 o 
   2   1   3      361.95      389.86     27.84 o 
   3   1   3      242.19      244.60     19.64 o 
   4   1   3     1385.56     1236.70     19.46 o 
   5   1   3    24514.52    23925.48    254.66 o 
   6   1   3    27345.53    26738.34    235.69 o 
   7   1   3     1508.46     1433.78     59.05 o 
   8   1   3      759.65      869.70     33.98 o 
   9   1   3        2.88        3.23     15.70 o 
  10   1   3     4195.62     4209.69    104.68 o 
  11   1   3       13.19       53.20     36.80 o 
  12   1   3     4998.00     5121.94    227.45 o 
  13   1   3     5944.89     5874.49    193.24 o 
  14   1   3      109.45       -7.11     69.88 o 
  15   1   3      359.72      276.37     83.94 o 
 -15   2   3      407.97      359.83     84.55 o 
 -14   2   3       72.12       61.63     23.64 o 
 -13   2   3     2258.97     2267.60     40.74 o 
 -12   2   3     5110.99     5556.84     98.02 o 
 -11   2   3     3520.20     3659.14    101.82 o 
 -10   2   3     2103.06     2185.22     37.13 o 
  -9   2   3    21020.37    21116.71    200.58 o 
  -8   2   3    25400.75    25133.95    206.86 o 
  -7   2   3    12773.63    12994.81    107.93 o 
  -6   2   3     1213.76     1240.98     30.85 o 
  -5   2   3        1.56       19.83     12.99 o 
  -4   2   3     2846.94     2253.87     36.77 o 
  -3   2   3      336.84      356.95     24.89 o 
  -2   2   3   119264.69   120708.65   2023.03 o 
  -1   2   3    49470.54    48931.36    650.16 o 
   0   2   3    26581.62    26154.88    301.88 o 
   1   2   3     9428.91     9213.80    129.02 o 
   2   2   3    42220.86    41236.38    504.42 o 
   3   2   3    31233.21    27677.37    273.07 o 
   4   2   3    21844.29    21265.37    185.51 o 
   5   2   3     1857.79     1903.54     52.07 o 
   6   2   3     4008.57     3789.20     73.18 o 
   7   2   3     1611.96     1645.49     49.54 o 
   8   2   3     2915.60     2962.38     55.49 o 
   9   2   3     9987.88    10086.77    122.66 o 
  10   2   3    11342.30    11173.44    141.90 o 
  11   2   3     5069.75     4925.94    113.62 o 
  12   2   3      523.23      515.03     38.54 o 
  13   2   3     1351.81     1369.62    148.06 o 
  14   2   3     1974.07     1839.72    159.55 o 
  15   2   3      285.90      259.31     98.19 o 
 -15   3   3        4.05      100.68    119.43 o 
 -14   3   3      464.43      526.46     54.76 o 
 -13   3   3     1022.13     1140.25     60.60 o 
 -12   3   3      424.48      336.51     41.09 o 
 -11   3   3      891.78      935.46     52.79 o 
 -10   3   3     5380.51     5397.57     81.50 o 
  -9   3   3     4680.17     4636.77     51.79 o 
  -8   3   3      298.80      368.03     20.24 o 
  -7   3   3     6488.87     6624.32     61.78 o 
  -6   3   3      444.01      436.85     26.21 o 
  -5   3   3    10862.97    10946.59    136.81 o 
  -4   3   3      400.80      525.83     26.62 o 
  -3   3   3    10488.97     9273.85     87.87 o 
  -2   3   3    27857.00    27052.34    294.08 o 
  -1   3   3     7845.16     7803.28    101.30 o 
   0   3   3       11.15       73.80     23.07 o 
   1   3   3     4107.52     3689.72     54.85 o 
   2   3   3    25350.84    22965.60    222.77 o 
   3   3   3     1521.77     1347.99     23.50 o 
   4   3   3    37964.75    39145.04    389.22 o 
   5   3   3    11190.48    11354.05    240.10 o 
   6   3   3     3265.56     3226.91     60.48 o 
   7   3   3     3376.01     3375.77     75.03 o 
   8   3   3      892.29      915.87     60.48 o 
   9   3   3     4037.56     4221.04     83.16 o 
  10   3   3     2565.60     2498.74     86.84 o 
  11   3   3       37.77       37.81     23.35 o 
  12   3   3      644.17      771.74     34.60 o 
  13   3   3      983.23     1047.62     44.07 o 
  14   3   3      385.52      422.63    107.27 o 
 -15   4   3     3258.32     2873.01    124.62 o 
 -14   4   3     2781.72     2772.27     73.91 o 
 -13   4   3       16.76       48.90     47.38 o 
 -12   4   3      708.88      784.64     35.74 o 
 -11   4   3      324.08      331.78     16.78 o 
 -10   4   3     5060.78     4979.81    101.90 o 
  -9   4   3      262.78      279.79     23.72 o 
  -8   4   3     1326.65     1392.19     44.11 o 
  -7   4   3    17364.26    17442.01    165.32 o 
  -6   4   3     3854.35     3747.05     47.39 o 
  -5   4   3     2770.13     2985.30     42.27 o 
  -4   4   3        2.93       32.62     12.45 o 
  -3   4   3      332.35      280.97     37.79 o 
  -2   4   3     1782.16     1323.65     45.53 o 
  -1   4   3     4711.35     4423.90     70.91 o 
   0   4   3      141.04      116.38     22.99 o 
   1   4   3        3.76       96.96     24.95 o 
   2   4   3      638.73      777.66     23.68 o 
   3   4   3      249.24      236.50     17.25 o 
   4   4   3     4447.91     4772.45     70.88 o 
   5   4   3     7895.09     7440.96     92.97 o 
   6   4   3    20170.98    20213.88    363.92 o 
   7   4   3    12962.98    13619.88    202.18 o 
   8   4   3        0.28       22.17     20.60 o 
   9   4   3       59.62       44.03     33.77 o 
  10   4   3      211.16      236.80     36.69 o 
  11   4   3     3273.90     3363.03     91.72 o 
  12   4   3     1511.71     1595.51     93.15 o 
  13   4   3      981.05      987.64     52.38 o 
  14   4   3     1921.71     1943.99    158.71 o 
 -15   5   3     3307.25     3348.12    124.86 o 
 -14   5   3     1841.93     1924.05    103.50 o 
 -13   5   3     1799.45     1738.52     94.04 o 
 -12   5   3     3268.19     3135.68    137.85 o 
 -11   5   3     6396.62     6213.99    254.62 o 
 -10   5   3      223.05      254.06     21.36 o 
  -9   5   3     1984.16     2012.63     40.85 o 
  -8   5   3     1875.10     1880.86     34.64 o 
  -7   5   3     1100.64     1128.32     31.29 o 
  -6   5   3    10614.58    10551.59     96.90 o 
  -5   5   3    35067.43    35495.00    388.30 o 
  -4   5   3    32006.42    31673.20    283.80 o 
  -3   5   3    25460.15    26417.18    372.79 o 
  -2   5   3     8163.94     7901.97    119.19 o 
  -1   5   3    24763.05    23727.26    301.14 o 
   0   5   3    22152.83    21417.59    192.00 o 
   1   5   3      548.13      688.15     60.60 o 
   2   5   3     7431.05     6918.66     90.98 o 
   3   5   3     5536.48     5402.95     66.24 o 
   4   5   3     1240.91     1161.49     47.03 o 
   5   5   3     5054.86     4867.15     54.62 o 
   6   5   3    27340.80    25674.01    673.39 o 
   7   5   3    13326.20    13234.90    181.84 o 
   8   5   3     3419.17     3556.53     69.44 o 
   9   5   3     1756.21     1937.56     49.80 o 
  10   5   3     1288.78     1399.92     49.65 o 
  11   5   3     1006.23     1097.10     49.94 o 
  12   5   3        0.55       61.32     26.08 o 
  13   5   3      904.43      889.07     52.74 o 
  14   5   3      856.72      702.02    155.96 o 
 -14   6   3      436.38      472.75     51.07 o 
 -13   6   3     5955.32     5685.39    156.90 o 
 -12   6   3     8814.02     8427.81    268.65 o 
 -11   6   3      179.54      196.58     23.39 o 
 -10   6   3    12892.39    13380.74    170.18 o 
  -9   6   3     1229.43     1316.62     86.05 o 
  -8   6   3     2048.92     2159.61     53.49 o 
  -7   6   3     4240.34     4239.16     66.46 o 
  -6   6   3     4153.18     3925.78     93.83 o 
  -5   6   3    22091.92    22131.91    291.43 o 
  -4   6   3     5014.05     5019.75     82.21 o 
  -3   6   3        6.75       20.03     22.70 o 
  -2   6   3     6012.06     6221.95     86.22 o 
  -1   6   3      971.18      926.40     48.86 o 
   0   6   3       54.96       28.75     20.28 o 
   1   6   3      869.53      974.24     58.48 o 
   2   6   3     1471.78     1406.83     38.79 o 
   3   6   3       17.81       18.79     19.78 o 
   4   6   3     9232.72     9066.41     93.93 o 
   5   6   3     8727.09     8856.03    100.31 o 
   6   6   3      182.12      177.21     17.09 o 
   7   6   3      454.80      379.99     33.43 o 
   8   6   3     2241.38     2162.50     56.61 o 
   9   6   3    14160.67    14271.88    239.26 o 
  10   6   3     2481.22     2464.14     65.27 o 
  11   6   3     2691.93     2517.66     66.70 o 
  12   6   3     3770.68     3663.30     92.07 o 
  13   6   3     1214.31     1253.61    162.62 o 
  14   6   3     1876.77     1871.59     68.96 o 
 -14   7   3      280.08      367.57    174.22 o 
 -13   7   3      101.49       61.06     58.98 o 
 -12   7   3     1394.22     1504.46    148.31 o 
 -11   7   3      755.33      880.09    193.83 o 
 -10   7   3       49.07       34.28     20.46 o 
  -9   7   3       33.00       15.68     18.05 o 
  -8   7   3     2925.28     2994.47     73.87 o 
  -7   7   3    12659.55    13018.57    168.29 o 
  -6   7   3     2204.96     2387.44     51.22 o 
  -5   7   3     5896.96     5889.21     91.88 o 
  -4   7   3      107.33      204.17     27.17 o 
  -3   7   3     6962.33     7255.31     93.22 o 
  -2   7   3     2662.49     2926.54     66.60 o 
  -1   7   3    10115.86     9560.84     92.37 o 
   0   7   3    14705.30    14112.87    147.17 o 
   1   7   3        1.93       12.55     20.72 o 
   2   7   3     4467.21     4402.15     69.78 o 
   3   7   3     1611.52     1746.02     75.75 o 
   4   7   3    15996.19    15967.82    168.83 o 
   5   7   3     1994.40     2095.04     41.36 o 
   6   7   3     6745.02     6469.61     73.06 o 
   7   7   3     2171.24     2030.05     55.85 o 
   8   7   3      263.98      288.33     35.46 o 
   9   7   3     1047.67      887.34    196.82 o 
  10   7   3      966.15     1000.04     55.22 o 
  11   7   3     2190.99     2149.96     64.51 o 
  12   7   3      156.46      174.87     47.66 o 
  13   7   3        0.27       -9.61     42.67 o 
 -13   8   3      362.62      373.33     69.62 o 
 -12   8   3     1469.85     1451.53    198.40 o 
 -11   8   3     1688.89     1532.70     40.07 o 
 -10   8   3      452.30      537.97     47.87 o 
  -9   8   3      204.74      241.10     24.18 o 
  -8   8   3      746.74      779.95     54.28 o 
  -7   8   3     8199.41     8292.84    119.11 o 
  -6   8   3     5322.63     5146.23    100.39 o 
  -5   8   3        0.97       17.49     27.50 o 
  -4   8   3    10237.78    10551.29    168.17 o 
  -3   8   3     1091.61     1133.53     41.07 o 
  -2   8   3       27.90       25.67     25.49 o 
  -1   8   3      293.17      300.12     22.95 o 
   0   8   3    10041.74     9524.49    118.80 o 
   1   8   3    32454.68    31800.71    430.01 o 
   2   8   3     4400.05     4159.17     87.48 o 
   3   8   3       35.99       63.66     40.46 o 
   4   8   3      210.01      221.75     26.63 o 
   5   8   3     6603.23     6493.15    126.87 o 
   6   8   3      668.83      672.57     34.99 o 
   7   8   3     1023.19      979.57     36.22 o 
   8   8   3    10265.13     8959.24    368.62 o 
   9   8   3     4439.20     4170.44    107.92 o 
  10   8   3     2097.22     2051.21     74.15 o 
  11   8   3     1060.21     1087.65     78.36 o 
  12   8   3     1453.77     1487.94     80.25 o 
  13   8   3     1749.19     1811.65     66.53 o 
 -13   9   3      912.31     1002.91    245.53 o 
 -12   9   3      295.74      295.07    105.60 o 
 -11   9   3      110.47       77.63     71.51 o 
 -10   9   3      563.46      713.07     99.21 o 
  -9   9   3      159.18      134.36     40.40 o 
  -8   9   3        0.41       44.35     37.26 o 
  -7   9   3      151.98      141.18     23.68 o 
  -6   9   3     7395.63     7543.07    111.81 o 
  -5   9   3    14768.56    15078.92    214.60 o 
  -4   9   3     1071.69     1297.42     66.11 o 
  -3   9   3     1626.51     1578.85     60.41 o 
  -2   9   3        4.29       12.49     27.13 o 
  -1   9   3     3108.47     3283.51    100.21 o 
   0   9   3     4397.88     4836.05    154.51 o 
   1   9   3      144.92      151.45     30.05 o 
   2   9   3    12353.97    11980.49    155.45 o 
   3   9   3     8255.55     8070.74    178.73 o 
   4   9   3      209.37      246.03     28.88 o 
   5   9   3      274.16      269.46     27.91 o 
   6   9   3     4023.79     4040.61     46.04 o 
   7   9   3     6343.05     6195.81     64.95 o 
   8   9   3      363.67      314.38     37.52 o 
   9   9   3      230.72      221.99     42.81 o 
  10   9   3      451.35      416.44     36.70 o 
  11   9   3      234.89      250.55     35.44 o 
  12   9   3      187.09      189.37     60.42 o 
 -12  10   3       97.05      -26.94     50.51 o 
 -11  10   3     1376.07     1327.18    112.99 o 
 -10  10   3     3150.66     2969.03    118.90 o 
  -9  10   3      149.70      194.45     36.90 o 
  -8  10   3      108.10       76.39     29.88 o 
  -7  10   3      408.31      505.00     55.17 o 
  -6  10   3     7720.48     7864.78    191.43 o 
  -5  10   3      343.30      401.42     45.88 o 
  -4  10   3     3788.41     3795.90     99.00 o 
  -3  10   3     3690.59     3664.65     99.07 o 
  -2  10   3      520.27      547.03     53.15 o 
  -1  10   3       23.84       53.95     33.92 o 
   0  10   3     1446.44     1567.99     95.67 o 
   1  10   3     7329.21     7659.47    110.67 o 
   2  10   3     1171.94     1087.07     36.10 o 
   3  10   3     3706.64     3626.09    112.27 o 
   4  10   3      181.20      225.19     38.77 o 
   5  10   3     6683.33     6820.50    104.10 o 
   6  10   3     2663.59     2606.63    115.31 o 
   7  10   3      349.66      373.74     46.00 o 
   8  10   3     1929.78     1742.24     32.67 o 
   9  10   3       86.88      135.61     24.53 o 
  10  10   3      505.07      490.06     76.28 o 
  11  10   3      287.20      181.21     54.66 o 
 -11  11   3     4813.49     4492.08    207.53 o 
 -10  11   3      233.57      233.82     32.17 o 
  -9  11   3     1846.69     1820.40    158.26 o 
  -8  11   3       25.96       59.06     40.58 o 
  -7  11   3     5830.23     5953.19    121.63 o 
  -6  11   3     6701.04     6596.21    125.43 o 
  -5  11   3     1051.30     1111.93    107.14 o 
  -4  11   3      637.58      666.61     46.33 o 
  -3  11   3       63.73       16.22     28.33 o 
  -2  11   3        1.57       -5.76     24.24 o 
  -1  11   3      861.01     1053.38     59.89 o 
   0  11   3      988.11     1073.85     75.37 o 
   1  11   3      138.68      191.25     19.76 o 
   2  11   3     2233.79     2253.79     48.72 o 
   3  11   3     6652.70     6538.63    137.86 o 
   4  11   3     5595.28     5190.92    109.28 o 
   5  11   3       24.61       17.38     21.10 o 
   6  11   3       33.25       51.10     30.98 o 
   7  11   3     1532.97     1352.98     91.71 o 
   8  11   3     4534.79     4102.26     91.10 o 
   9  11   3      165.32      195.27     51.25 o 
  10  11   3     4298.37     4088.69    133.72 o 
  11  11   3     2906.86     2734.41    124.49 o 
 -10  12   3     3151.69     3166.27    155.00 o 
  -9  12   3     1020.81      944.30     61.33 o 
  -8  12   3     2154.11     2127.92     95.84 o 
  -7  12   3     3810.32     3929.79    111.14 o 
  -6  12   3     4606.96     4772.69    103.87 o 
  -5  12   3       14.01       78.77     36.37 o 
  -4  12   3      756.81      865.81     58.06 o 
  -3  12   3      556.05      677.65    122.11 o 
  -2  12   3      149.87      147.45     30.01 o 
  -1  12   3      598.51      631.06     93.77 o 
   0  12   3     5554.00     5792.46    117.50 o 
   1  12   3    10928.31    11043.91    171.52 o 
   2  12   3     4284.17     3944.78    167.70 o 
   3  12   3      772.82      748.80     55.49 o 
   4  12   3      628.56      554.09     26.01 o 
   5  12   3     2744.48     2754.46     67.80 o 
   6  12   3     1442.10     1391.45     92.52 o 
   7  12   3      493.91      544.25     34.32 o 
   8  12   3      279.05      257.87     53.92 o 
   9  12   3      130.69      168.74     61.26 o 
  10  12   3      291.90      262.98     69.95 o 
  -9  13   3     1539.39     1541.48    103.65 o 
  -8  13   3     1678.51     1713.21     69.55 o 
  -7  13   3       35.56      -21.17     35.14 o 
  -6  13   3     1099.37     1071.24     79.78 o 
  -5  13   3      264.42      172.41     38.14 o 
  -4  13   3        0.07       -8.21     35.66 o 
  -3  13   3        6.17       -1.11     29.38 o 
  -2  13   3      245.61      252.83     32.57 o 
  -1  13   3     2469.68     2567.42    137.13 o 
   0  13   3     1535.71     1552.05     67.74 o 
   1  13   3      978.32     1002.17     34.97 o 
   2  13   3       51.15       58.18     16.93 o 
   3  13   3      119.02       80.07     27.55 o 
   4  13   3        8.58       25.05     25.86 o 
   5  13   3      327.22      304.28     34.08 o 
   6  13   3        1.68       21.31     27.45 o 
   7  13   3     1500.11     1362.83     79.98 o 
   8  13   3     1801.45     1758.64     96.88 o 
   9  13   3       82.46       47.11     59.15 o 
  -8  14   3      342.39      245.48     63.70 o 
  -7  14   3      225.81      178.85     42.68 o 
  -6  14   3      342.23      263.98     43.79 o 
  -5  14   3      874.70      876.52     64.66 o 
  -4  14   3     7930.15     7734.61    149.82 o 
  -3  14   3     3078.27     3035.50    131.06 o 
  -2  14   3      976.18     1016.48     62.05 o 
  -1  14   3      224.52      270.51     42.64 o 
   0  14   3     3427.64     3310.95     89.36 o 
   1  14   3     5266.24     5329.89    279.94 o 
   2  14   3       10.55       77.08     44.75 o 
   3  14   3     4022.32     3659.38    147.77 o 
   4  14   3     1072.41     1007.02     61.71 o 
   5  14   3      721.65      758.69     52.18 o 
   6  14   3        6.36        5.65     27.07 o 
   7  14   3     2141.45     1919.11     77.81 o 
  -6  15   3     1128.86     1245.04    101.58 o 
  -5  15   3        5.76       47.04     32.96 o 
  -4  15   3      730.30      816.39     98.33 o 
  -3  15   3     4560.60     4419.45     98.78 o 
  -2  15   3     4827.32     4819.16    118.15 o 
  -1  15   3       89.99       96.09     69.13 o 
   0  15   3      533.73      451.05     76.86 o 
   1  15   3      600.75      752.97     71.39 o 
   2  15   3     1123.49      957.98    181.71 o 
   3  15   3      793.07      889.11    106.43 o 
   4  15   3     4256.71     4395.70    134.99 o 
   5  15   3     2630.14     2737.81    159.91 o 
  -3  16   3      831.22      845.72    146.48 o 
  -2  16   3      922.65      689.81    146.25 o 
  -1  16   3      152.65      117.42     45.14 o 
   0  16   3        0.97      -42.62     48.65 o 
   1  16   3       53.32      -28.33     42.17 o 
   2  16   3      157.05       94.16     41.62 o 
   3  16   3       13.26       -0.47     82.17 o 
 -14   0   4     1839.30     1861.60    115.49 o 
 -13   0   4     6243.40     6096.72    164.07 o 
 -12   0   4     2100.08     1978.96     79.53 o 
 -11   0   4     3193.19     3220.16     69.48 o 
 -10   0   4       47.01       48.91     23.14 o 
  -9   0   4     8101.62     8017.36    130.69 o 
  -8   0   4     4811.75     4635.87    144.04 o 
  -7   0   4      586.86      564.62     76.08 o 
  -6   0   4     3088.04     3136.43     57.15 o 
  -5   0   4     2980.98     3001.34     56.77 o 
  -4   0   4     1262.37     1392.11     76.23 o 
  -3   0   4     3219.15     2892.03     89.21 o 
  -2   0   4     6474.23     6580.08    159.14 o 
  -1   0   4     5534.28     5440.11    125.89 o 
   0   0   4    38149.02    38534.57    720.49 o 
   1   0   4    30434.92    29988.50    470.77 o 
   2   0   4    10663.95    10506.88    165.83 o 
   3   0   4     7611.75     7282.29    181.62 o 
   4   0   4     9553.36     9603.99    166.81 o 
   5   0   4    10155.51    10204.39    124.95 o 
   6   0   4    23351.90    22808.08    259.67 o 
   7   0   4     2307.98     2478.11     65.87 o 
   8   0   4    38183.53    39318.79    517.70 o 
   9   0   4     4297.89     4559.84     76.17 o 
  10   0   4     8781.73     7948.43    264.85 o 
  11   0   4     2938.04     3214.38    175.70 o 
  12   0   4     1139.83     1179.05    135.72 o 
  13   0   4     7205.90     8137.36    516.23 o 
 -14   1   4     1318.11     1365.78     77.98 o 
 -13   1   4     7114.08     7282.19    178.44 o 
 -12   1   4     6384.98     6371.23     81.91 o 
 -11   1   4     1678.85     1763.70     34.87 o 
 -10   1   4     1605.72     1649.81     34.18 o 
  -9   1   4    13652.41    13436.45    144.72 o 
  -8   1   4    18056.84    17376.76    150.06 o 
  -7   1   4     4097.83     4157.24     76.15 o 
  -6   1   4     7383.74     7479.88    110.14 o 
  -5   1   4     5854.98     6032.20     66.86 o 
  -4   1   4     1386.03     1574.45     41.66 o 
  -3   1   4     6861.81     6798.98     85.53 o 
  -2   1   4    60675.52    58592.01    765.63 o 
  -1   1   4   166988.95   165210.31   3053.72 o 
   0   1   4     6561.41     6130.51     96.33 o 
   1   1   4     5388.89     5209.78     78.43 o 
   2   1   4    19425.48    19041.00    205.79 o 
   3   1   4    13899.78    13059.47    120.77 o 
   4   1   4       38.55       73.86     11.54 o 
   5   1   4     4095.32     3978.48     37.07 o 
   6   1   4     9130.74     9169.03     76.41 o 
   7   1   4      636.55      578.89     31.78 o 
   8   1   4     8245.43     7456.47    414.02 o 
   9   1   4    10352.00    10248.10    212.66 o 
  10   1   4     7163.19     7340.01    112.48 o 
  11   1   4     2899.76     2896.42     52.84 o 
  12   1   4      855.73      813.00     27.17 o 
  13   1   4     2016.42     2153.89    158.13 o 
  14   1   4      541.35      701.80    142.63 o 
 -14   2   4     1280.01     1267.44    146.33 o 
 -13   2   4      166.30      114.81     53.90 o 
 -12   2   4       40.41       88.83     31.39 o 
 -11   2   4       34.87       35.25     27.65 o 
 -10   2   4      858.23      871.56     31.62 o 
  -9   2   4     3674.54     3579.12     80.70 o 
  -8   2   4    12921.13    12909.63    130.07 o 
  -7   2   4    23769.95    24455.73    243.51 o 
  -6   2   4     5069.89     4903.90     73.40 o 
  -5   2   4      426.64      470.19     23.27 o 
  -4   2   4      236.93      213.91     20.07 o 
  -3   2   4    25769.37    24667.65    268.20 o 
  -2   2   4    18610.45    18384.73    202.75 o 
  -1   2   4     1999.19     2090.69     94.53 o 
   0   2   4    12282.54    11814.84    156.05 o 
   1   2   4    20714.48    20489.61    252.06 o 
   2   2   4      513.91      527.15     32.34 o 
   3   2   4    12146.93    13327.95    138.26 o 
   4   2   4    38075.34    38702.42    414.46 o 
   5   2   4    21037.69    21029.90    220.36 o 
   6   2   4    19104.50    17565.22    717.62 o 
   7   2   4     1930.78     2009.71     54.77 o 
   8   2   4     2233.81     2302.49     59.95 o 
   9   2   4      279.33      289.59     26.99 o 
  10   2   4     1119.34     1087.39     42.62 o 
  11   2   4     1016.57     1039.80     34.76 o 
  12   2   4      712.37      694.57     29.16 o 
  13   2   4     3527.59     3252.20    145.52 o 
  14   2   4     3017.31     2943.43    405.19 o 
 -15   3   4      294.85      255.30     36.68 o 
 -14   3   4     2173.65     2244.59    100.68 o 
 -13   3   4     3528.96     3452.72     60.37 o 
 -12   3   4     1165.98     1117.05     98.32 o 
 -11   3   4      492.02      506.42     22.81 o 
 -10   3   4      200.56      182.71     23.34 o 
  -9   3   4     8379.46     8369.75    159.61 o 
  -8   3   4     3484.91     3634.82     51.07 o 
  -7   3   4     7270.00     6999.67     73.10 o 
  -6   3   4    18720.33    18297.38    284.49 o 
  -5   3   4     4493.30     4586.26     66.32 o 
  -4   3   4     1001.88      824.72     25.29 o 
  -3   3   4     1999.17     2159.33     53.67 o 
  -2   3   4    14336.80    13196.35    166.51 o 
  -1   3   4    30324.93    29367.55    342.13 o 
   0   3   4     2996.84     2970.08     51.05 o 
   1   3   4     6939.89     5974.70     70.30 o 
   2   3   4      125.54       90.29     16.57 o 
   3   3   4        2.55       17.85     14.06 o 
   4   3   4     1306.82     1247.23     21.63 o 
   5   3   4     2023.25     2121.37     33.87 o 
   6   3   4    13614.13    13454.85    214.14 o 
   7   3   4     4534.86     4657.34     94.89 o 
   8   3   4      591.73      613.29     40.66 o 
   9   3   4      109.51      118.45     25.73 o 
  10   3   4      557.73      563.25     74.16 o 
  11   3   4      338.74      342.93     32.11 o 
  12   3   4      836.98      749.30     68.21 o 
  13   3   4      397.65      380.86    136.46 o 
  14   3   4        9.17       55.28    186.06 o 
 -15   4   4      865.01      900.00     54.17 o 
 -14   4   4       92.28       25.66     47.38 o 
 -13   4   4       32.80       64.02     60.90 o 
 -12   4   4     2833.65     2826.79     38.96 o 
 -11   4   4      350.15      330.45     21.47 o 
 -10   4   4     2781.81     2909.95    100.84 o 
  -9   4   4    13077.91    13299.76    232.34 o 
  -8   4   4        0.78      -15.26     16.28 o 
  -7   4   4     1583.66     1722.41     56.36 o 
  -6   4   4     6963.13     6717.18     74.42 o 
  -5   4   4    41396.12    40156.64    654.08 o 
  -4   4   4    13430.10    13517.57    130.22 o 
  -3   4   4      443.91      357.68     29.31 o 
  -2   4   4     1528.60     1222.86     41.42 o 
  -1   4   4      520.41      510.01     45.09 o 
   0   4   4       11.37       62.67     23.94 o 
   1   4   4     3367.90     2932.35     49.88 o 
   2   4   4    20195.63    18508.50    181.84 o 
   3   4   4     6006.66     5565.91     71.97 o 
   4   4   4     1339.18     1462.96     50.28 o 
   5   4   4     1520.14     1526.94     86.62 o 
   6   4   4    11871.40    11848.90    203.93 o 
   7   4   4     2683.21     2787.42     64.79 o 
   8   4   4      944.05      888.31     53.87 o 
   9   4   4     2017.50     1960.13     92.16 o 
  10   4   4        1.71        0.53     35.55 o 
  11   4   4      202.10      203.29     38.60 o 
  12   4   4     3363.81     3391.99     67.48 o 
  13   4   4     3102.51     3012.37    183.30 o 
  14   4   4      222.28      100.19    119.43 o 
 -14   5   4     2212.79     2362.05    122.40 o 
 -13   5   4      859.20      988.82    301.05 o 
 -12   5   4     4785.25     4787.51     75.09 o 
 -11   5   4       27.04       20.89     21.32 o 
 -10   5   4     2494.27     2493.91     83.22 o 
  -9   5   4      634.74      755.75     32.70 o 
  -8   5   4     1038.61     1060.71     42.38 o 
  -7   5   4     6795.26     6858.71     79.20 o 
  -6   5   4      400.63      477.84     39.49 o 
  -5   5   4     1011.43     1024.52     36.02 o 
  -4   5   4      264.34      266.49     21.19 o 
  -3   5   4     6365.18     6719.19     77.70 o 
  -2   5   4     4177.66     4674.62     71.78 o 
  -1   5   4     2554.95     2547.36     57.40 o 
   0   5   4        3.27      102.68     24.80 o 
   1   5   4        6.67       -8.60     13.69 o 
   2   5   4    21034.45    21161.82    216.73 o 
   3   5   4     1654.64     1524.85     53.57 o 
   4   5   4     6289.27     6065.99     73.35 o 
   5   5   4    12788.23    12886.55    163.92 o 
   6   5   4     2648.56     2389.53     29.56 o 
   7   5   4    15846.44    16224.51    246.93 o 
   8   5   4     1496.02     1646.57     76.39 o 
   9   5   4    10352.16    10069.54    129.65 o 
  10   5   4     7394.80     7093.43    133.07 o 
  11   5   4     1814.87     1771.11     60.12 o 
  12   5   4     3862.63     3787.00     73.19 o 
  13   5   4      316.04      337.08     42.73 o 
  14   5   4     3479.32     3067.30    267.99 o 
 -14   6   4     1933.31     1883.34     94.97 o 
 -13   6   4      406.58      242.82     69.09 o 
 -12   6   4      412.32      364.26     55.52 o 
 -11   6   4      657.25      665.02     39.15 o 
 -10   6   4      583.31      626.36     54.00 o 
  -9   6   4     2001.49     1969.42     78.81 o 
  -8   6   4    12429.47    12603.63    123.55 o 
  -7   6   4    21143.70    21271.29    259.29 o 
  -6   6   4     7113.41     7531.72    135.43 o 
  -5   6   4     4276.31     4501.11     58.84 o 
  -4   6   4     6994.00     7549.01     94.57 o 
  -3   6   4    10419.82    10692.49    113.50 o 
  -2   6   4     5685.06     5979.53     77.68 o 
  -1   6   4      596.53      567.93     37.00 o 
   0   6   4     6555.17     6534.51     66.57 o 
   1   6   4     4823.12     4878.24     75.91 o 
   2   6   4     3094.83     3196.27     55.65 o 
   3   6   4     8399.49     8635.62    104.47 o 
   4   6   4    19208.39    19426.40    226.38 o 
   5   6   4    15000.69    15044.29    155.49 o 
   6   6   4     6534.40     6517.94     72.42 o 
   7   6   4      986.12     1105.56    119.01 o 
   8   6   4      460.11      651.56    103.20 o 
   9   6   4      286.22      277.23     30.82 o 
  10   6   4      206.15      227.56     29.50 o 
  11   6   4     1954.25     1928.35     72.59 o 
  12   6   4      922.60     1002.29     45.92 o 
  13   6   4     1848.90     1889.68     74.98 o 
 -14   7   4      702.79      637.27    107.84 o 
 -13   7   4      464.29      416.54    142.14 o 
 -12   7   4     2161.39     2069.87    129.31 o 
 -11   7   4      506.19      566.09     44.66 o 
 -10   7   4      657.73      829.22     77.50 o 
  -9   7   4     3092.58     3163.79     75.30 o 
  -8   7   4      696.08      829.81     51.15 o 
  -7   7   4      222.21      204.50     41.89 o 
  -6   7   4      632.25      726.12     42.52 o 
  -5   7   4     5044.56     4781.74     99.36 o 
  -4   7   4     2611.81     2567.02     79.53 o 
  -3   7   4      235.64      239.11     28.58 o 
  -2   7   4       23.58       63.69     13.94 o 
  -1   7   4      448.93      507.89     27.75 o 
   0   7   4     2608.28     2754.17     54.35 o 
   1   7   4     1141.09     1140.30     55.77 o 
   2   7   4     5642.07     5642.29     90.14 o 
   3   7   4       32.94       11.26     25.28 o 
   4   7   4    15376.81    15541.36    201.62 o 
   5   7   4     9402.32     9647.26    115.03 o 
   6   7   4        8.61       12.23     14.92 o 
   7   7   4     2784.96     2759.84     72.35 o 
   8   7   4      202.33      179.07     35.58 o 
   9   7   4     3708.69     3904.90    139.98 o 
  10   7   4     3226.34     3339.57     78.38 o 
  11   7   4      668.11      629.31     45.52 o 
  12   7   4     1472.26     1425.88    108.78 o 
  13   7   4       12.66       33.81     41.53 o 
 -13   8   4      769.65      833.79    157.44 o 
 -12   8   4     2682.22     2856.07    261.57 o 
 -11   8   4      667.78      777.08     59.97 o 
 -10   8   4     4348.65     4361.30    108.43 o 
  -9   8   4     9256.15     9374.39    126.62 o 
  -8   8   4      535.74      563.01     54.14 o 
  -7   8   4     1453.07     1526.57     48.54 o 
  -6   8   4     4869.22     5011.00     86.12 o 
  -5   8   4    25743.96    26047.22    369.58 o 
  -4   8   4     9744.83    10169.98    148.19 o 
  -3   8   4     2225.90     2032.98     60.29 o 
  -2   8   4     1097.58     1201.22     68.52 o 
  -1   8   4     7243.24     7703.04    127.83 o 
   0   8   4    12550.18    12603.22    167.62 o 
   1   8   4      359.24      403.44     30.68 o 
   2   8   4    34644.90    35436.39    458.55 o 
   3   8   4     9761.98    10114.07    153.08 o 
   4   8   4      306.84      392.74     34.12 o 
   5   8   4     3532.94     3481.56     68.41 o 
   6   8   4     8738.81     8667.26    105.48 o 
   7   8   4     4346.49     4054.58     93.65 o 
   8   8   4      962.84      930.52     77.19 o 
   9   8   4       37.54       43.32     37.64 o 
  10   8   4      343.39      334.61     41.35 o 
  11   8   4       24.04       21.52     31.16 o 
  12   8   4      772.93     1048.28    141.46 o 
 -13   9   4      223.13      279.68    106.73 o 
 -12   9   4     1759.75     1672.60     98.21 o 
 -11   9   4     7616.44     7339.73    238.72 o 
 -10   9   4     6870.89     6819.89    144.52 o 
  -9   9   4      316.23      390.18     42.41 o 
  -8   9   4      392.97      347.73     33.52 o 
  -7   9   4     1279.36     1372.60     42.31 o 
  -6   9   4     9224.98     9301.14    192.96 o 
  -5   9   4        5.19       -4.10     28.25 o 
  -4   9   4    20082.84    19987.11    258.36 o 
  -3   9   4    22222.60    22088.31    299.51 o 
  -2   9   4     4307.08     4362.16     80.89 o 
  -1   9   4     2749.95     2750.77     50.10 o 
   0   9   4    24384.84    24735.58    279.13 o 
   1   9   4    29977.26    30206.49    390.23 o 
   2   9   4     1587.57     1864.99    121.08 o 
   3   9   4      781.86      832.76     45.33 o 
   4   9   4        0.37      -14.64     25.50 o 
   5   9   4     1111.88     1087.84     42.81 o 
   6   9   4      193.72      163.78     24.93 o 
   7   9   4     9462.81     9032.10    154.88 o 
   8   9   4     4965.97     4326.37    146.26 o 
   9   9   4     2106.70     1980.42     56.97 o 
  10   9   4     2221.37     2121.49     58.41 o 
  11   9   4     3800.25     3567.86    238.68 o 
  12   9   4     2316.57     2341.61    222.23 o 
 -12  10   4      117.96      103.75     57.15 o 
 -11  10   4     2765.03     2677.10    237.14 o 
 -10  10   4     3009.46     3005.45     77.42 o 
  -9  10   4      539.74      616.63     50.33 o 
  -8  10   4       10.19       43.61     41.87 o 
  -7  10   4        0.03      -17.96     24.46 o 
  -6  10   4      963.97      997.16     44.47 o 
  -5  10   4      661.50      688.40     44.66 o 
  -4  10   4      404.58      397.53     39.48 o 
  -3  10   4      378.27      418.63     37.33 o 
  -2  10   4     1497.65     1558.79    110.84 o 
  -1  10   4     3618.89     3627.05     83.62 o 
   0  10   4      249.83      213.48     35.19 o 
   1  10   4      171.79      176.40     24.10 o 
   2  10   4     2591.97     2694.20     63.18 o 
   3  10   4     7062.52     7030.17    111.18 o 
   4  10   4     2528.97     2546.54     58.11 o 
   5  10   4     1753.69     1720.63     70.31 o 
   6  10   4     2106.74     2054.97     46.78 o 
   7  10   4       47.34       51.54     13.39 o 
   8  10   4     3307.01     2979.45     77.91 o 
   9  10   4      245.06      228.48     50.13 o 
  10  10   4     2760.41     2755.42     99.54 o 
  11  10   4     2847.95     2802.77    103.27 o 
 -11  11   4      576.17      559.82     81.90 o 
 -10  11   4      673.55      905.94    147.39 o 
  -9  11   4     1317.23     1318.59     82.35 o 
  -8  11   4     1458.36     1456.98     69.01 o 
  -7  11   4      365.54      346.32     59.36 o 
  -6  11   4      243.62      267.25     53.84 o 
  -5  11   4      240.57      252.64     41.88 o 
  -4  11   4       88.78      155.78     38.47 o 
  -3  11   4      273.49      274.87     46.96 o 
  -2  11   4     1446.15     1588.35     74.06 o 
  -1  11   4     1823.58     2104.19     74.11 o 
   0  11   4      787.95      740.20     34.26 o 
   1  11   4     2661.07     2611.37     83.84 o 
   2  11   4     1991.78     2127.48     48.82 o 
   3  11   4     1027.00      951.70     66.97 o 
   4  11   4       92.78       71.88     28.26 o 
   5  11   4      625.19      573.64     37.35 o 
   6  11   4      591.16      623.57     35.44 o 
   7  11   4       93.09      105.00     24.65 o 
   8  11   4      787.16      790.97     41.87 o 
   9  11   4     2463.91     2547.78    138.00 o 
  10  11   4     2190.79     2380.36    238.60 o 
 -10  12   4      194.35       56.84    126.54 o 
  -9  12   4      450.58      440.59     43.62 o 
  -8  12   4       12.09        2.65     43.45 o 
  -7  12   4     1046.42     1247.94     90.40 o 
  -6  12   4     1199.45     1187.26     71.02 o 
  -5  12   4      400.58      328.89     53.97 o 
  -4  12   4      871.79      796.79     55.28 o 
  -3  12   4     1527.27     1416.50     92.52 o 
  -2  12   4        8.17       54.98     31.46 o 
  -1  12   4     1394.97     1486.08     70.88 o 
   0  12   4      584.13      672.06     58.16 o 
   1  12   4        7.95       35.04     18.21 o 
   2  12   4      364.85      361.15     24.85 o 
   3  12   4     5656.55     5574.15     91.88 o 
   4  12   4     4856.64     4780.34    109.62 o 
   5  12   4       77.51       32.38     17.78 o 
   6  12   4     1542.73     1573.71     45.52 o 
   7  12   4       51.86       27.63     23.19 o 
   8  12   4     5047.60     4894.09    154.77 o 
   9  12   4      591.22      596.21     94.93 o 
  -9  13   4      172.94      124.90     38.94 o 
  -8  13   4     1047.37     1092.26     75.73 o 
  -7  13   4      278.86      346.04     56.30 o 
  -6  13   4     2889.22     2771.41    144.13 o 
  -5  13   4      300.26      325.96     47.44 o 
  -4  13   4     9310.57     9154.40    181.48 o 
  -3  13   4     5732.63     5794.33    114.79 o 
  -2  13   4      254.57      216.97     53.05 o 
  -1  13   4        9.74       51.74     27.96 o 
   0  13   4     4390.64     4346.72    112.55 o 
   1  13   4     7533.51     7533.66    140.83 o 
   2  13   4      410.78      393.36     39.75 o 
   3  13   4     2037.07     1919.90     93.33 o 
   4  13   4      532.76      519.63     44.38 o 
   5  13   4      570.95      651.26     71.38 o 
   6  13   4        5.07       10.06     25.25 o 
   7  13   4     1940.86     1728.16    133.53 o 
   8  13   4     2435.40     2137.01    472.75 o 
  -8  14   4      431.70      401.09     58.88 o 
  -7  14   4     1429.90     1497.11     90.58 o 
  -6  14   4       23.70      -13.02     40.88 o 
  -5  14   4      333.11      310.67     64.16 o 
  -4  14   4      130.13      220.63     51.22 o 
  -3  14   4      787.76      899.52     50.98 o 
  -2  14   4      322.37      362.91     46.82 o 
  -1  14   4     1108.25     1300.69    105.86 o 
   0  14   4     1832.03     1929.08     59.27 o 
   1  14   4      245.27      227.71     37.45 o 
   2  14   4       51.78       60.44     49.03 o 
   3  14   4        1.71       47.89     44.75 o 
   4  14   4      510.25      577.09     52.00 o 
   5  14   4      362.25      372.79     67.38 o 
   6  14   4       31.64       62.01     32.54 o 
   7  14   4      273.89      161.46     88.83 o 
  -6  15   4      359.08      209.49     76.50 o 
  -5  15   4        2.49       26.98     60.80 o 
  -4  15   4      935.45      918.88     60.27 o 
  -3  15   4      136.52      200.22     52.79 o 
  -2  15   4     1053.60     1107.65     64.07 o 
  -1  15   4     2449.57     2693.03    147.60 o 
   0  15   4      159.73      168.22     50.30 o 
   1  15   4      312.89      363.69     63.18 o 
   2  15   4        4.92      -42.14     50.45 o 
   3  15   4      982.28      821.86    102.11 o 
   4  15   4      940.17      868.92     78.33 o 
   5  15   4      177.85      240.44     51.88 o 
  -3  16   4     2367.86     2269.04    198.89 o 
  -2  16   4      965.33     1016.85     90.19 o 
  -1  16   4      218.88      189.87     77.33 o 
   0  16   4      843.62     1080.04     91.39 o 
   1  16   4       76.04       85.90     50.20 o 
   2  16   4      332.22      283.23     77.42 o 
 -14   1   5        0.92       39.23     34.59 o 
 -13   1   5     1285.25     1233.53     52.06 o 
 -12   1   5     2134.14     2127.79     54.91 o 
 -11   1   5       67.39       61.04     25.22 o 
 -10   1   5       28.19       49.09     24.36 o 
  -9   1   5     1359.18     1404.76     44.55 o 
  -8   1   5     2781.99     2801.84     76.96 o 
  -7   1   5     9982.71    10081.98    102.25 o 
  -6   1   5     4501.60     4498.12     68.47 o 
  -5   1   5     1436.74     1567.97     42.34 o 
  -4   1   5     4734.13     4544.67     64.83 o 
  -3   1   5     3263.52     3106.39     60.74 o 
  -2   1   5     2576.41     2504.92     67.18 o 
  -1   1   5    11111.19    10496.64    127.89 o 
   0   1   5    13258.14    13352.52    151.71 o 
   1   1   5    22661.54    21288.46    251.95 o 
   2   1   5     9960.88     9549.50    104.48 o 
   3   1   5      270.89      229.37     16.98 o 
   4   1   5     6605.58     6623.53     78.53 o 
   5   1   5     4217.01     4149.20     57.90 o 
   6   1   5    25395.30    25180.70    236.01 o 
   7   1   5      411.79      459.12     60.73 o 
   8   1   5    13871.68    13213.70    322.42 o 
   9   1   5     4582.82     4730.93     67.40 o 
  10   1   5       62.59       75.34     21.37 o 
  11   1   5      738.98      719.83     42.93 o 
  12   1   5      194.99      251.07     81.00 o 
  13   1   5     2373.51     2364.45    166.32 o 
 -15   2   5      460.19      494.87    154.23 o 
 -14   2   5     4480.99     4423.10    140.82 o 
 -13   2   5    14228.83    13799.75    230.37 o 
 -12   2   5     6716.85     6557.79     81.12 o 
 -11   2   5     1321.63     1273.77     45.36 o 
 -10   2   5     1607.23     1669.47     46.61 o 
  -9   2   5     4679.69     4700.71     68.19 o 
  -8   2   5     4033.03     4135.57     65.67 o 
  -7   2   5    12011.54    12019.31    129.95 o 
  -6   2   5    45985.91    45180.64    750.25 o 
  -5   2   5    40132.59    39933.11    394.12 o 
  -4   2   5     2136.12     2203.95     66.17 o 
  -3   2   5     2994.00     2836.13     53.03 o 
  -2   2   5    49791.06    48125.09    642.07 o 
  -1   2   5    75896.45    73380.44   1023.61 o 
   0   2   5      134.86      129.39     30.48 o 
   1   2   5      128.83      345.82     51.39 o 
   2   2   5        8.69       29.67     17.42 o 
   3   2   5      460.64      492.30     34.38 o 
   4   2   5    14475.41    14670.60    196.11 o 
   5   2   5    22213.49    22027.29    205.62 o 
   6   2   5    11810.00    11197.71    113.32 o 
   7   2   5     6083.54     5674.69    287.49 o 
   8   2   5    16807.41    16960.22    257.91 o 
   9   2   5    16380.68    16806.94    238.77 o 
  10   2   5     3476.20     3591.65     71.02 o 
  11   2   5      665.50      751.99     80.17 o 
  12   2   5      238.98      262.46     39.11 o 
  13   2   5      786.93      785.61    107.86 o 
 -15   3   5       29.42       18.75     46.89 o 
 -14   3   5     1215.84     1111.09    190.26 o 
 -13   3   5      154.46      133.34     34.45 o 
 -12   3   5     6411.61     6453.32    202.51 o 
 -11   3   5     3729.05     3709.74     54.89 o 
 -10   3   5      286.36      407.08     51.81 o 
  -9   3   5      365.69      474.18     30.05 o 
  -8   3   5    12290.94    12564.99    162.19 o 
  -7   3   5    35301.66    34726.31    356.30 o 
  -6   3   5     1754.17     1838.16     51.20 o 
  -5   3   5    20522.81    20789.76    201.77 o 
  -4   3   5    12324.50    12720.54    178.66 o 
  -3   3   5     1359.95     1356.23     39.27 o 
  -2   3   5     3825.15     3817.41     66.64 o 
  -1   3   5       23.76       10.41     29.78 o 
   0   3   5     9754.96     9461.22    107.28 o 
   1   3   5     2102.23     1980.11     43.59 o 
   2   3   5        0.04       16.62     17.19 o 
   3   3   5     4807.22     5170.75     60.83 o 
   4   3   5     2937.24     3039.75     57.99 o 
   5   3   5      634.96      727.00     39.23 o 
   6   3   5       91.28      109.30     13.79 o 
   7   3   5      769.13      939.68    118.94 o 
   8   3   5     1901.48     2014.49     86.10 o 
   9   3   5       77.27       99.20     45.32 o 
  10   3   5     4011.52     4113.46     82.56 o 
  11   3   5      166.74      176.04     26.19 o 
  12   3   5      349.63      402.81     43.31 o 
  13   3   5       11.99      161.88    202.35 o 
  14   3   5     1432.76     1616.81    205.31 o 
 -15   4   5       73.70       59.22     54.78 o 
 -14   4   5      107.43      130.79     98.71 o 
 -13   4   5      189.66      153.16     45.88 o 
 -12   4   5      315.75      279.07     25.65 o 
 -11   4   5     1313.75     1364.55     80.47 o 
 -10   4   5       93.84      107.78     17.72 o 
  -9   4   5     5854.85     5845.24     96.80 o 
  -8   4   5     1900.50     1943.64     42.63 o 
  -7   4   5       50.77       62.06     25.04 o 
  -6   4   5     1206.71     1150.82     32.08 o 
  -5   4   5     3180.22     3081.94    110.44 o 
  -4   4   5      758.65      697.08     34.43 o 
  -3   4   5    27185.34    27888.03    347.94 o 
  -2   4   5     3590.82     3480.16     71.79 o 
  -1   4   5       44.43       61.26     21.76 o 
   0   4   5     1813.20     1611.14     41.17 o 
   1   4   5     1721.12     1927.74     39.64 o 
   2   4   5     4619.13     4521.28     59.94 o 
   3   4   5     4484.11     4718.66     59.77 o 
   4   4   5      242.08      176.47     17.08 o 
   5   4   5     8511.68     8655.98     80.69 o 
   6   4   5      105.73      111.30     17.17 o 
   7   4   5      911.73      994.93    103.77 o 
   8   4   5      888.72      980.42     70.91 o 
   9   4   5     1096.67     1077.90     54.61 o 
  10   4   5     2422.43     2573.17    123.24 o 
  11   4   5       44.92      112.19     36.97 o 
  12   4   5      874.80      840.23     36.99 o 
  13   4   5      304.33      226.04    129.80 o 
  14   4   5      258.56      112.03    216.66 o 
 -14   5   5      230.74      372.52     64.30 o 
 -13   5   5      786.09      821.41     81.73 o 
 -12   5   5      847.07      843.38     40.00 o 
 -11   5   5     3717.21     3874.05     68.99 o 
 -10   5   5    14598.90    14700.00    169.03 o 
  -9   5   5    21968.18    21939.46    217.11 o 
  -8   5   5    14364.27    14306.88    157.35 o 
  -7   5   5     1612.01     1660.72     42.48 o 
  -6   5   5    10536.53    10681.07    114.42 o 
  -5   5   5     6817.08     6902.62     73.57 o 
  -4   5   5      911.98     1070.85     29.10 o 
  -3   5   5    12478.43    11866.62    399.43 o 
  -2   5   5     8962.28     8455.39    113.52 o 
  -1   5   5    18041.39    17880.50    224.63 o 
   0   5   5    18863.13    18723.22    206.27 o 
   1   5   5    45166.61    44141.00    551.34 o 
   2   5   5    33679.69    32645.67    367.04 o 
   3   5   5    18503.31    18585.42    194.16 o 
   4   5   5     7433.29     7585.60     84.39 o 
   5   5   5     5847.63     5822.21     75.20 o 
   6   5   5     5392.59     5489.44     86.87 o 
   7   5   5      309.10      344.27     54.54 o 
   8   5   5     5532.06     5589.87    103.12 o 
   9   5   5     2108.91     2184.91     78.74 o 
  10   5   5     2178.75     2299.85    163.20 o 
  11   5   5     6172.78     6088.24    105.93 o 
  12   5   5     9770.71     9857.90    172.55 o 
  13   5   5     6022.21     5633.07    287.70 o 
 -14   6   5     1538.12     1547.35    154.48 o 
 -13   6   5       70.84      166.81    116.97 o 
 -12   6   5      657.30      616.53     28.90 o 
 -11   6   5       45.98       49.17     23.86 o 
 -10   6   5       55.65       45.50     21.20 o 
  -9   6   5      646.57      707.94     74.25 o 
  -8   6   5      189.14      142.70     31.53 o 
  -7   6   5      137.80      157.55     18.67 o 
  -6   6   5      215.84      260.09     26.57 o 
  -5   6   5     5139.72     5341.85     73.13 o 
  -4   6   5     4986.31     5034.31     69.19 o 
  -3   6   5     2522.27     2793.04     56.62 o 
  -2   6   5     6960.75     7122.82     96.97 o 
  -1   6   5       23.85       74.56     23.70 o 
   0   6   5    14272.36    14694.28    177.75 o 
   1   6   5     5487.46     5521.02     95.59 o 
   2   6   5    14556.35    14152.36    135.57 o 
   3   6   5    17503.83    17682.26    219.43 o 
   4   6   5     3688.21     3649.98     57.91 o 
   5   6   5     6657.63     6519.22    129.72 o 
   6   6   5      803.96      807.06     87.30 o 
   7   6   5    13770.50    11281.28    929.87 o 
   8   6   5     1582.00     1640.35     62.13 o 
   9   6   5     3694.67     3748.88     96.85 o 
  10   6   5     4922.50     5022.91     94.05 o 
  11   6   5      799.03      783.86     47.19 o 
  12   6   5     2056.63     2049.72    109.79 o 
  13   6   5       23.02       78.10     56.14 o 
 -13   7   5       59.01       42.94     64.65 o 
 -12   7   5     2476.04     2190.60    132.42 o 
 -11   7   5      467.95      546.51     33.01 o 
 -10   7   5     2929.98     2915.28    105.93 o 
  -9   7   5     5087.94     5122.86     74.98 o 
  -8   7   5      616.10      688.28     47.36 o 
  -7   7   5     8956.43     9437.15    284.08 o 
  -6   7   5       12.58       50.97     21.96 o 
  -5   7   5    10159.92    10630.35    152.15 o 
  -4   7   5     6388.53     7024.68    150.30 o 
  -3   7   5     4877.35     4831.60     79.22 o 
  -2   7   5     5720.44     5704.69     85.59 o 
  -1   7   5      310.15      374.02     28.27 o 
   0   7   5     3775.11     3881.32     85.17 o 
   1   7   5      121.43       78.89     30.57 o 
   2   7   5     3089.55     2986.69     67.20 o 
   3   7   5      256.94      300.26     27.95 o 
   4   7   5     1389.17     1423.43     43.16 o 
   5   7   5      217.56      217.81     40.54 o 
   6   7   5      788.76      826.46     26.92 o 
   7   7   5      169.52      220.30     24.49 o 
   8   7   5     1657.52     1850.90     83.56 o 
   9   7   5      229.27      303.65     56.88 o 
  10   7   5     1587.93     1571.99     65.06 o 
  11   7   5      399.38      349.31     40.55 o 
  12   7   5      513.32      451.51     83.16 o 
  13   7   5       63.10      -13.41     40.00 o 
 -13   8   5        9.57       61.20    125.85 o 
 -12   8   5      905.43     1059.45     90.74 o 
 -11   8   5     5243.50     5084.56    149.95 o 
 -10   8   5     4610.32     4674.81     93.82 o 
  -9   8   5      380.44      488.42     86.39 o 
  -8   8   5     3103.44     3078.55     66.85 o 
  -7   8   5     2705.99     2804.64     59.49 o 
  -6   8   5      244.51      303.75     35.30 o 
  -5   8   5     1414.14     1519.76     63.00 o 
  -4   8   5    21918.13    21747.54    329.82 o 
  -3   8   5    23360.21    23644.44    438.88 o 
  -2   8   5     5569.25     5820.96    146.85 o 
  -1   8   5       16.21       37.33     22.67 o 
   0   8   5        6.74       13.15     26.19 o 
   1   8   5      593.36      616.50     45.23 o 
   2   8   5      355.16      486.28     38.05 o 
   3   8   5     2102.12     2036.47     63.31 o 
   4   8   5     3787.60     3927.49     75.01 o 
   5   8   5     5119.95     5296.94     70.82 o 
   6   8   5     2392.43     2458.79     42.43 o 
   7   8   5     4352.21     4050.98    131.29 o 
   8   8   5      554.80      524.48     55.90 o 
   9   8   5     1909.23     1915.86     93.00 o 
  10   8   5     1132.55     1278.33     99.90 o 
  11   8   5      411.94      417.70     39.63 o 
  12   8   5      544.12      393.73     57.61 o 
 -13   9   5       39.03        9.38     66.13 o 
 -12   9   5      210.58      235.37     92.55 o 
 -11   9   5      261.97      231.25     49.27 o 
 -10   9   5     8616.33     8635.82    129.41 o 
  -9   9   5     8250.75     8320.37    186.85 o 
  -8   9   5      984.12     1058.58     59.70 o 
  -7   9   5      633.16      649.03     44.40 o 
  -6   9   5       88.45      131.74     29.97 o 
  -5   9   5     8262.44     8249.24    123.25 o 
  -4   9   5     1628.53     1712.43     67.96 o 
  -3   9   5     1655.34     1620.61     58.31 o 
  -2   9   5     6826.90     7379.10    211.37 o 
  -1   9   5     4593.76     4851.84     61.39 o 
   0   9   5        0.57      104.29     60.17 o 
   1   9   5       64.24       66.70     25.28 o 
   2   9   5     2049.46     2167.14     61.38 o 
   3   9   5     6074.47     6268.01    113.99 o 
   4   9   5     5844.76     5851.63     88.85 o 
   5   9   5     1957.30     2007.03     48.69 o 
   6   9   5      179.76      207.37     30.63 o 
   7   9   5       27.82       33.12     20.78 o 
   8   9   5        5.28        9.92     30.46 o 
   9   9   5      127.35       72.93     38.85 o 
  10   9   5       19.91        7.19     31.84 o 
  11   9   5     1641.08     1598.26     77.36 o 
  12   9   5     3065.20     2808.13    116.31 o 
 -12  10   5       90.71       11.01     64.94 o 
 -11  10   5      966.53     1013.35    122.34 o 
 -10  10   5     1125.07     1150.72     74.37 o 
  -9  10   5      972.96      983.12     57.73 o 
  -8  10   5     4144.29     3944.06    105.00 o 
  -7  10   5       30.62       71.98     28.74 o 
  -6  10   5     1071.45     1283.87     47.76 o 
  -5  10   5      356.34      367.48     37.80 o 
  -4  10   5    10510.22    10459.97    147.68 o 
  -3  10   5     6040.86     6278.27    105.30 o 
  -2  10   5       19.19       31.41     33.12 o 
  -1  10   5      137.62       90.99     24.57 o 
   0  10   5     2624.37     2761.91     56.59 o 
   1  10   5     1344.57     1477.74     57.42 o 
   2  10   5        4.73        1.58     25.51 o 
   3  10   5     2687.81     2747.92     94.81 o 
   4  10   5       58.46       51.08     25.52 o 
   5  10   5      639.97      626.99     35.01 o 
   6  10   5     1677.47     1614.71     77.32 o 
   7  10   5     3847.24     3416.65    161.71 o 
   8  10   5     1132.12      852.04     57.27 o 
   9  10   5        5.66       38.27     35.89 o 
  10  10   5        3.45       45.89     59.34 o 
  11  10   5     1136.47     1197.86     84.34 o 
 -11  11   5      444.64      527.66     68.52 o 
 -10  11   5       19.27       49.11     52.84 o 
  -9  11   5        5.24       23.96     34.16 o 
  -8  11   5      379.31      309.56     38.17 o 
  -7  11   5      213.19      107.86     34.08 o 
  -6  11   5       37.50       73.96     44.31 o 
  -5  11   5      133.42      173.01     36.89 o 
  -4  11   5     2341.06     2333.37     77.53 o 
  -3  11   5      981.09      969.89     58.24 o 
  -2  11   5      723.48      834.51     95.15 o 
  -1  11   5     8054.45     8137.01    132.04 o 
   0  11   5      288.48      314.30     32.50 o 
   1  11   5     3508.35     3635.81     66.90 o 
   2  11   5     3158.08     3017.43     71.68 o 
   3  11   5     6130.34     5950.41    114.95 o 
   4  11   5     7750.71     7810.37    118.55 o 
   5  11   5        2.67       36.67     30.81 o 
   6  11   5     6273.38     6237.99    109.12 o 
   7  11   5     1532.48     1487.19     38.18 o 
   8  11   5     1624.44     1410.80     72.08 o 
   9  11   5      582.58      556.17     83.07 o 
  10  11   5     1765.55     1682.91    114.34 o 
 -10  12   5      983.64     1273.36     60.66 o 
  -9  12   5      216.79      183.49     49.19 o 
  -8  12   5     2476.45     2572.35     94.45 o 
  -7  12   5      821.95      793.36     65.87 o 
  -6  12   5      402.84      453.14     51.21 o 
  -5  12   5     2955.76     2940.79    104.22 o 
  -4  12   5    10524.85    10769.31    246.37 o 
  -3  12   5     9859.05     9880.58    222.62 o 
  -2  12   5     2672.15     2831.98     87.93 o 
  -1  12   5      327.63      314.68     45.62 o 
   0  12   5     1694.27     1524.64     88.55 o 
   1  12   5      906.82     1036.97     67.67 o 
   2  12   5       16.77        4.91     18.58 o 
   3  12   5      726.42      766.57     53.25 o 
   4  12   5     4119.35     3947.89    138.55 o 
   5  12   5     3420.59     3234.33     72.61 o 
   6  12   5     4083.12     3905.94     85.84 o 
   7  12   5     5747.30     5175.12    106.94 o 
   8  12   5     2716.34     2556.43    116.99 o 
   9  12   5      835.59      726.35    107.52 o 
  -9  13   5     1214.97     1260.65     92.61 o 
  -8  13   5      216.05      236.76     68.49 o 
  -7  13   5      136.10      141.71     51.00 o 
  -6  13   5        6.54       12.39     36.65 o 
  -5  13   5      161.58      159.82     39.99 o 
  -4  13   5      535.09      470.88     74.65 o 
  -3  13   5       17.59       38.22     35.86 o 
  -2  13   5     1770.74     1806.13     88.05 o 
  -1  13   5     2560.60     2564.40     73.51 o 
   0  13   5      630.99      410.79     62.35 o 
   1  13   5      256.52      149.80     35.95 o 
   2  13   5       78.03       72.44     27.75 o 
   3  13   5     2259.05     2111.59     76.38 o 
   4  13   5     2846.43     2774.47    122.10 o 
   5  13   5       38.10       70.09     38.73 o 
   6  13   5     1120.19     1184.35     67.74 o 
   7  13   5      157.99      143.56     24.62 o 
   8  13   5      219.74      201.73     64.68 o 
  -7  14   5       19.31       67.27     47.23 o 
  -6  14   5     2506.51     2544.39    110.91 o 
  -5  14   5      634.22      639.95     90.90 o 
  -4  14   5     2114.16     2147.00    113.55 o 
  -3  14   5     2584.27     2733.14    153.08 o 
  -2  14   5      389.55      360.41     61.17 o 
  -1  14   5     1893.89     1882.63     61.44 o 
   0  14   5       15.98       19.16     33.96 o 
   1  14   5     1000.03     1148.03     64.02 o 
   2  14   5      219.46      242.23     44.02 o 
   3  14   5      211.54      196.93     39.64 o 
   4  14   5       12.10       59.95     33.87 o 
   5  14   5      123.95      145.75     35.90 o 
   6  14   5      224.14      158.15     30.87 o 
  -5  15   5      245.69      271.83     53.36 o 
  -4  15   5      137.91      119.27     42.24 o 
  -3  15   5      456.78      463.47     45.93 o 
  -2  15   5       28.27       21.00     41.75 o 
  -1  15   5     2741.40     2752.27     85.98 o 
   0  15   5     5328.65     5596.38    144.07 o 
   1  15   5      964.70     1115.31     76.63 o 
   2  15   5      499.12      474.96     81.04 o 
   3  15   5     2508.51     2485.80    177.02 o 
   4  15   5     2803.41     2441.41     84.35 o 
  -1  16   5      296.39      338.97     78.07 o 
   0  16   5     1880.65     2075.46    184.83 o 
 -14   0   6      716.04      715.71     46.69 o 
 -13   0   6       15.72       46.04     27.14 o 
 -12   0   6        2.71       30.33     31.34 o 
 -11   0   6     4984.51     4938.22     88.87 o 
 -10   0   6     3128.45     3200.93     80.89 o 
  -9   0   6       40.03       31.11     28.06 o 
  -8   0   6     6593.90     6655.35    111.74 o 
  -7   0   6      995.22     1003.09     46.57 o 
  -6   0   6    21073.50    21336.96    308.77 o 
  -5   0   6    32416.83    32500.23    450.59 o 
  -4   0   6     2507.03     2624.91    214.19 o 
  -3   0   6    34245.77    33956.77    568.88 o 
  -2   0   6     3307.30     3494.38     89.79 o 
  -1   0   6    85126.45    85119.27   1769.39 o 
   0   0   6    16687.66    16804.38    302.21 o 
   1   0   6    18295.68    16832.61    255.10 o 
   2   0   6    25873.77    23792.25    386.27 o 
   3   0   6     1164.49     1262.76     42.74 o 
   4   0   6     5528.26     5404.65     94.38 o 
   5   0   6     2337.35     2296.16     45.04 o 
   6   0   6    19505.05    19823.13    283.00 o 
   7   0   6      311.75      372.67     26.36 o 
   8   0   6     5972.76     5953.18    124.44 o 
   9   0   6     4620.30     4616.92    366.94 o 
  10   0   6      671.74      561.27     40.34 o 
  11   0   6      135.90      141.64     82.91 o 
  12   0   6      108.47      170.76     91.80 o 
  13   0   6     1510.18     1449.50    261.08 o 
 -15   1   6       37.95       -8.39     67.12 o 
 -14   1   6      772.29      815.91     63.43 o 
 -13   1   6     3523.84     3536.70     74.12 o 
 -12   1   6      716.25      680.87     31.97 o 
 -11   1   6     2561.39     2665.02     60.03 o 
 -10   1   6     8829.74     9036.91     97.51 o 
  -9   1   6     1154.92     1229.73     38.71 o 
  -8   1   6     1384.50     1366.89     42.90 o 
  -7   1   6    12526.39    12137.89    143.73 o 
  -6   1   6    43458.51    43378.82    485.29 o 
  -5   1   6    27100.47    26565.61    272.29 o 
  -4   1   6     3330.93     3310.28     65.27 o 
  -3   1   6     1134.70     1154.90     48.87 o 
  -2   1   6    10542.27    10627.60    128.61 o 
  -1   1   6     1993.90     2026.03     54.96 o 
   0   1   6     8018.06     7363.32    101.24 o 
   1   1   6    13176.30    12637.28    137.70 o 
   2   1   6     1726.43     1680.51     44.54 o 
   3   1   6    14744.71    14955.30    164.57 o 
   4   1   6    36191.18    35931.51    400.73 o 
   5   1   6    38497.76    39194.63    450.02 o 
   6   1   6     2851.53     2870.67     34.88 o 
   7   1   6     1265.10     1358.40     23.70 o 
   8   1   6     5077.53     5161.03     69.81 o 
   9   1   6     2386.18     2172.74    152.44 o 
  10   1   6      541.79      519.85     27.12 o 
  11   1   6     6544.21     6222.22    257.30 o 
  12   1   6     2710.19     2696.97    129.61 o 
  13   1   6       99.42      101.61     83.55 o 
 -15   2   6       95.48        8.01     61.06 o 
 -14   2   6      136.39       92.96     40.47 o 
 -13   2   6      273.78      319.78     27.54 o 
 -12   2   6     6370.36     5947.62    168.65 o 
 -11   2   6    10324.79    10094.66    126.80 o 
 -10   2   6     5806.58     5703.81     89.39 o 
  -9   2   6      524.67      615.60     40.32 o 
  -8   2   6       22.86       54.86     24.09 o 
  -7   2   6     3390.61     3406.74     61.65 o 
  -6   2   6     9373.95     9717.03    117.86 o 
  -5   2   6     3504.06     3637.78     54.48 o 
  -4   2   6    13872.30    13370.43    166.39 o 
  -3   2   6    19396.47    18415.58    238.57 o 
  -2   2   6      435.09      373.31     37.24 o 
  -1   2   6     1137.51     1172.91     49.11 o 
   0   2   6    16941.92    17201.22    200.31 o 
   1   2   6    15949.12    16213.98    183.18 o 
   2   2   6    12535.53    12678.34    139.82 o 
   3   2   6       36.29       60.34     17.80 o 
   4   2   6     4756.54     4492.92     50.68 o 
   5   2   6    10214.36    10447.91    116.68 o 
   6   2   6      416.84      452.14     18.51 o 
   7   2   6      633.95      662.87     45.30 o 
   8   2   6     1383.19     1307.92     55.28 o 
   9   2   6    10712.16    11109.55    196.97 o 
  10   2   6     3910.91     4090.15     59.28 o 
  11   2   6      545.74      523.64     49.15 o 
  12   2   6       31.58       41.73    104.63 o 
  13   2   6       49.80       90.32    101.17 o 
 -15   3   6      577.50      519.54     63.01 o 
 -14   3   6      204.03      210.63     98.95 o 
 -13   3   6     5348.62     5185.46     77.52 o 
 -12   3   6     5346.94     5189.95     98.46 o 
 -11   3   6     2069.91     2122.69     75.63 o 
 -10   3   6     2777.99     2967.38     59.56 o 
  -9   3   6       70.70       58.38     22.86 o 
  -8   3   6     2568.97     2590.72     61.86 o 
  -7   3   6      511.71      518.50     36.89 o 
  -6   3   6    11715.08    11848.26    131.18 o 
  -5   3   6    11979.06    11864.28    133.44 o 
  -4   3   6      958.08      894.62     37.99 o 
  -3   3   6      427.84      419.96     34.88 o 
  -2   3   6     1543.33     1494.33     55.90 o 
  -1   3   6     4555.04     4186.40     82.20 o 
   0   3   6     4442.45     4405.19     66.06 o 
   1   3   6      312.86      393.71     44.91 o 
   2   3   6      496.97      528.44     42.06 o 
   3   3   6     8155.20     8551.71    101.89 o 
   4   3   6     7754.62     7620.42     90.76 o 
   5   3   6     2834.40     2789.28     34.79 o 
   6   3   6       16.90       18.35     11.49 o 
   7   3   6      194.87      195.39     13.68 o 
   8   3   6     9557.27     9546.44    149.91 o 
   9   3   6     8595.07     8688.42    148.73 o 
  10   3   6       19.78       25.72     22.67 o 
  11   3   6     2467.12     2532.82    109.92 o 
  12   3   6      693.57      820.60     38.38 o 
  13   3   6      912.03      863.19    157.44 o 
  14   3   6      214.74      231.47    135.72 o 
 -14   4   6     4794.25     4889.58    125.60 o 
 -13   4   6     2027.24     2037.25     45.56 o 
 -12   4   6       97.54       70.67     25.85 o 
 -11   4   6       11.95       25.55     18.88 o 
 -10   4   6     5826.13     5555.00     88.98 o 
  -9   4   6    12733.24    12721.68    154.65 o 
  -8   4   6      524.49      571.21     37.26 o 
  -7   4   6     3919.63     3812.26     70.08 o 
  -6   4   6       34.71       49.31     21.97 o 
  -5   4   6     5576.00     5620.08     82.91 o 
  -4   4   6     1206.78     1348.35     47.30 o 
  -3   4   6    20178.22    20028.29    246.48 o 
  -2   4   6    26893.40    27045.87    391.56 o 
  -1   4   6      153.63      216.01     29.63 o 
   0   4   6    14212.41    14432.91    173.43 o 
   1   4   6     2053.62     1989.15     64.90 o 
   2   4   6     9155.78     9038.81     99.94 o 
   3   4   6       26.73       48.99     25.32 o 
   4   4   6       54.34       98.59     17.84 o 
   5   4   6      358.44      420.08     18.99 o 
   6   4   6     2427.54     2534.74     36.50 o 
   7   4   6     4623.86     4202.15    394.65 o 
   8   4   6    11231.98    11147.74    185.60 o 
   9   4   6     1248.05     1318.22     53.29 o 
  10   4   6     1045.54     1300.23     68.37 o 
  11   4   6      257.39      300.33     31.32 o 
  12   4   6     5197.12     5386.50    102.12 o 
  13   4   6     2019.43     2165.13    364.23 o 
 -14   5   6        0.10       -8.63     60.46 o 
 -13   5   6       33.06       46.44     29.92 o 
 -12   5   6      370.61      402.79     36.53 o 
 -11   5   6      896.36      994.62     86.04 o 
 -10   5   6      387.86      410.61     41.41 o 
  -9   5   6     2385.19     2550.52     49.26 o 
  -8   5   6       67.76       84.20     26.51 o 
  -7   5   6     9966.81     9948.71    109.84 o 
  -6   5   6     3226.27     3257.61     50.62 o 
  -5   5   6     6338.67     6266.12     72.55 o 
  -4   5   6     6466.50     6085.42    310.87 o 
  -3   5   6     7368.23     6927.44    107.22 o 
  -2   5   6    11367.62    10902.66    144.77 o 
  -1   5   6     5575.53     5457.45     80.79 o 
   0   5   6    22892.08    22713.18    290.42 o 
   1   5   6     6565.52     6264.94     88.19 o 
   2   5   6     7415.09     7729.29     92.00 o 
   3   5   6    14393.24    14559.64    173.53 o 
   4   5   6     2964.93     2971.16     47.68 o 
   5   5   6    14536.80    14760.92    152.69 o 
   6   5   6     6694.97     6641.06    123.92 o 
   7   5   6     2569.12     2311.34    292.18 o 
   8   5   6     2482.48     2585.37     91.01 o 
   9   5   6      511.52      495.97     49.96 o 
  10   5   6     1883.05     1999.77     80.85 o 
  11   5   6        5.11      100.29     35.97 o 
  12   5   6      923.29      859.97    101.85 o 
  13   5   6       10.19       43.79     40.47 o 
 -14   6   6      102.77       65.31    100.89 o 
 -13   6   6      833.77      813.18     83.06 o 
 -12   6   6     4485.80     4436.07     66.83 o 
 -11   6   6     5812.56     5837.84    108.76 o 
 -10   6   6     3250.42     3429.45     64.20 o 
  -9   6   6      733.28      842.69     34.24 o 
  -8   6   6     1823.46     1897.05     52.77 o 
  -7   6   6     2334.00     2324.28     54.77 o 
  -6   6   6      229.41      257.10     29.19 o 
  -5   6   6     1412.99     1460.74     35.43 o 
  -4   6   6     4581.27     4560.06    115.32 o 
  -3   6   6     9165.37     9145.69    125.86 o 
  -2   6   6    17604.43    17903.89    232.70 o 
  -1   6   6    20718.43    20747.89    247.95 o 
   0   6   6    32550.53    32801.68    436.12 o 
   1   6   6    31903.00    32363.60    405.45 o 
   2   6   6     5707.79     5621.36     75.91 o 
   3   6   6     2736.59     2719.65     52.01 o 
   4   6   6       40.39       59.49     21.05 o 
   5   6   6      721.75      774.61     44.17 o 
   6   6   6      804.04      859.01     42.76 o 
   7   6   6     1397.71     1277.38     74.55 o 
   8   6   6     2695.13     2874.99    164.35 o 
   9   6   6     3010.23     3003.55     88.49 o 
  10   6   6     7973.68     7679.80    142.90 o 
  11   6   6     4309.02     4480.02    121.48 o 
  12   6   6      986.92     1056.47     66.15 o 
  13   6   6      513.73      430.57     50.50 o 
 -13   7   6       49.04       23.22     71.84 o 
 -12   7   6        0.15      -15.98     22.77 o 
 -11   7   6      857.14      860.92     35.10 o 
 -10   7   6     1111.15     1215.59     44.32 o 
  -9   7   6     3079.95     3089.58     79.33 o 
  -8   7   6      564.08      508.25     31.75 o 
  -7   7   6     3225.79     3169.45     44.21 o 
  -6   7   6       78.66      112.01     21.32 o 
  -5   7   6     3504.02     3679.23     56.02 o 
  -4   7   6      783.16      906.65     59.12 o 
  -3   7   6     3678.56     3567.40     81.28 o 
  -2   7   6    18762.15    19033.02    254.96 o 
  -1   7   6     3011.16     3064.43    102.08 o 
   0   7   6     6913.20     6528.41     82.58 o 
   1   7   6     3007.63     3044.71     58.48 o 
   2   7   6     4752.78     4942.41     65.78 o 
   3   7   6     5746.14     6006.85    106.67 o 
   4   7   6     1277.94     1424.46    107.57 o 
   5   7   6     3401.60     3547.02     64.68 o 
   6   7   6       25.83       55.79     28.04 o 
   7   7   6      825.66      796.99     37.99 o 
   8   7   6      236.16      220.41     67.98 o 
   9   7   6      719.92      692.36     52.84 o 
  10   7   6     1681.76     1763.25    100.19 o 
  11   7   6      515.19      520.76     47.09 o 
  12   7   6      150.77       99.89     71.84 o 
 -13   8   6     2631.62     2650.79    377.80 o 
 -12   8   6      324.32      282.40     38.03 o 
 -11   8   6        4.73      -13.01     35.64 o 
 -10   8   6     2588.60     2551.08     76.25 o 
  -9   8   6    12178.29    12396.45    181.24 o 
  -8   8   6      930.66     1080.47     49.45 o 
  -7   8   6     4450.34     4307.64     88.14 o 
  -6   8   6     1907.13     2182.38    131.52 o 
  -5   8   6     2476.75     2757.27    104.01 o 
  -4   8   6      377.29      345.41     24.00 o 
  -3   8   6     8434.75     8806.69    182.93 o 
  -2   8   6    13785.38    13473.07    332.58 o 
  -1   8   6     2988.65     3143.18     52.37 o 
   0   8   6     1866.16     1913.69     66.96 o 
   1   8   6     3517.97     3656.11     96.24 o 
   2   8   6     2679.35     2743.60     67.76 o 
   3   8   6      421.89      376.44     34.46 o 
   4   8   6      407.92      404.16     38.90 o 
   5   8   6      239.49      221.07     37.75 o 
   6   8   6      338.50      363.34     31.73 o 
   7   8   6     6858.42     6765.98    153.40 o 
   8   8   6     8128.98     8057.97    196.95 o 
   9   8   6      170.83      193.89     43.37 o 
  10   8   6      807.05      835.74     98.59 o 
  11   8   6      622.22      525.63     63.77 o 
  12   8   6     4806.13     4516.67    200.13 o 
 -12   9   6      454.81      534.33     83.94 o 
 -11   9   6      685.44      713.31     51.12 o 
 -10   9   6        7.07       -0.65     34.79 o 
  -9   9   6     4241.37     4299.51    106.26 o 
  -8   9   6    15568.15    15509.61    225.53 o 
  -7   9   6     6131.77     6238.48    113.64 o 
  -6   9   6        2.94       54.16     28.07 o 
  -5   9   6     1242.68     1376.08     88.58 o 
  -4   9   6    16143.80    16342.57    222.26 o 
  -3   9   6     8215.41     8322.23    158.54 o 
  -2   9   6        8.74       20.65     27.09 o 
  -1   9   6     1854.86     1879.00     72.84 o 
   0   9   6      434.78      361.83     40.66 o 
   1   9   6      812.84      765.29     45.61 o 
   2   9   6    11978.04    11881.94    192.39 o 
   3   9   6    12968.66    13148.50    170.95 o 
   4   9   6     3443.96     3448.29     72.95 o 
   5   9   6     1825.26     1874.37     42.06 o 
   6   9   6     7240.82     6863.49     93.98 o 
   7   9   6     4245.27     3852.86    133.67 o 
   8   9   6       99.08       41.99     12.11 o 
   9   9   6     1647.55     1641.61     86.92 o 
  10   9   6      326.38      255.90     52.36 o 
  11   9   6      130.71        6.36     43.38 o 
 -12  10   6        0.13        0.52     55.25 o 
 -11  10   6        0.18      -60.00     60.00 o 
 -10  10   6      239.63      193.04     47.87 o 
  -9  10   6     2641.18     2552.35     73.64 o 
  -8  10   6     4102.39     4042.00    117.44 o 
  -7  10   6      303.62      288.36     40.60 o 
  -6  10   6      432.37      492.19     41.74 o 
  -5  10   6        5.58       13.73     31.51 o 
  -4  10   6     2204.15     2356.70     71.06 o 
  -3  10   6     4573.89     4737.14    145.68 o 
  -2  10   6        8.91        9.97     10.52 o 
  -1  10   6     8423.23     8681.17    108.96 o 
   0  10   6     5040.22     4861.83     89.81 o 
   1  10   6      141.90      175.49     28.36 o 
   2  10   6      706.73      816.99     45.71 o 
   3  10   6     4058.72     4148.99     91.98 o 
   4  10   6     6512.16     6692.97    100.97 o 
   5  10   6     1098.56     1269.35     71.38 o 
   6  10   6      470.41      540.39     30.12 o 
   7  10   6      751.89      824.15     65.05 o 
   8  10   6       16.01      -32.45     32.45 o 
   9  10   6      244.27      118.13     50.70 o 
  10  10   6      138.19      157.58     56.54 o 
 -11  11   6      173.01      123.70     87.36 o 
 -10  11   6       82.65       84.89     32.40 o 
  -9  11   6        3.71      -22.34     35.00 o 
  -8  11   6      517.31      548.13     49.11 o 
  -7  11   6     3326.73     3318.99     82.64 o 
  -6  11   6     3640.28     3896.91     85.22 o 
  -5  11   6      860.14      859.59     67.46 o 
  -4  11   6       25.91       50.49     37.92 o 
  -3  11   6      272.21      298.31     45.48 o 
  -2  11   6      128.98      173.39     42.71 o 
  -1  11   6       21.94       11.18     21.27 o 
   0  11   6      811.55      880.01     45.80 o 
   1  11   6     3983.41     3997.41     85.59 o 
   2  11   6      134.28      244.58     46.10 o 
   3  11   6      335.59      386.35     40.57 o 
   4  11   6     2048.43     2006.83     58.74 o 
   5  11   6     1500.33     1656.17     98.48 o 
   6  11   6      270.53      378.21     43.31 o 
   7  11   6      100.68       87.48     29.89 o 
   8  11   6       50.84       23.57     36.64 o 
   9  11   6      180.61      114.87     62.73 o 
  10  11   6        4.92      -61.36     61.36 o 
 -10  12   6       53.10       16.02     59.38 o 
  -9  12   6      340.43      429.31     58.26 o 
  -8  12   6     1990.56     2025.34    182.02 o 
  -7  12   6      244.38      207.34     41.56 o 
  -6  12   6     2930.07     2927.12     95.10 o 
  -5  12   6     2923.90     3090.69     85.74 o 
  -4  12   6      388.48      400.83     46.31 o 
  -3  12   6     2420.08     2451.25     99.01 o 
  -2  12   6      306.62      368.62     44.36 o 
  -1  12   6     7957.06     8042.16    184.13 o 
   0  12   6     3347.30     3272.22     83.06 o 
   1  12   6     1157.46     1238.57     55.95 o 
   2  12   6     2033.64     2090.70     47.53 o 
   3  12   6      360.30      357.71     52.21 o 
   4  12   6     2320.27     2113.96     60.85 o 
   5  12   6       83.40       87.42     31.74 o 
   6  12   6     4851.32     4904.34    111.96 o 
   7  12   6     1592.75     1561.54    163.48 o 
   8  12   6       41.11      -42.88     70.75 o 
   9  12   6      175.37      164.99     54.47 o 
  -9  13   6     1084.25     1103.37    111.90 o 
  -8  13   6     5358.39     5124.48    169.57 o 
  -7  13   6     1958.86     1813.21    124.00 o 
  -6  13   6       12.04       43.53     49.47 o 
  -5  13   6      486.81      493.58     74.70 o 
  -4  13   6     5679.81     5828.53    160.44 o 
  -3  13   6     3398.53     3660.70    212.22 o 
  -2  13   6       97.38       74.88     42.21 o 
  -1  13   6        0.11      -10.68     40.43 o 
   0  13   6      157.06      102.84     47.37 o 
   1  13   6       26.78        3.73     18.22 o 
   2  13   6      673.24      591.74     42.59 o 
   3  13   6     2247.70     1959.19     55.12 o 
   4  13   6     1738.32     1577.05     69.17 o 
   5  13   6     1357.09     1349.63     72.59 o 
   6  13   6     4273.61     3903.79     84.33 o 
   7  13   6     5787.24     5594.58    640.11 o 
  -7  14   6      607.60      496.89     63.94 o 
  -6  14   6      343.32      293.90     64.88 o 
  -5  14   6      171.33      154.68     45.66 o 
  -4  14   6      326.98      425.61     61.01 o 
  -3  14   6        6.28       47.39     42.67 o 
  -2  14   6      214.47      165.49     49.17 o 
  -1  14   6       12.98       23.17     42.10 o 
   0  14   6      107.16      148.00     51.17 o 
   1  14   6       37.29       35.38     30.42 o 
   2  14   6       96.77       72.66     35.08 o 
   3  14   6      217.26      136.05     35.08 o 
   4  14   6      113.65       82.04     38.23 o 
   5  14   6        4.95       11.96     41.44 o 
   6  14   6       38.35      129.44     35.12 o 
  -5  15   6      826.85      957.72     67.85 o 
  -4  15   6        8.03      -43.74     54.55 o 
  -3  15   6      501.51      492.45     77.58 o 
  -2  15   6      132.34       78.93     48.25 o 
  -1  15   6       13.84       38.60     33.77 o 
   0  15   6      238.36      257.25     54.48 o 
   1  15   6        0.13      -18.33     48.49 o 
   2  15   6      204.88      235.48     48.22 o 
   3  15   6      703.93      564.82     97.55 o 
   4  15   6      137.45      174.32     42.34 o 
 -15   1   7     1188.07     1108.61    255.60 o 
 -14   1   7      602.05      604.28     34.95 o 
 -13   1   7       86.92       73.09     26.36 o 
 -12   1   7       42.92       46.40     21.78 o 
 -11   1   7     6348.40     6294.89     94.43 o 
 -10   1   7    14055.46    14004.59    170.64 o 
  -9   1   7     1767.24     1793.09     48.28 o 
  -8   1   7     3790.07     3810.59     66.15 o 
  -7   1   7       55.89       68.60     25.37 o 
  -6   1   7     9587.13     9464.78    116.21 o 
  -5   1   7     8768.31     8425.52    113.81 o 
  -4   1   7    17126.06    17612.25    222.54 o 
  -3   1   7    89831.17    90028.57   1446.10 o 
  -2   1   7     3326.89     2717.40     73.07 o 
  -1   1   7    30818.49    31949.81    400.01 o 
   0   1   7     6936.79     6957.38    101.82 o 
   1   1   7    14413.85    14212.86    182.25 o 
   2   1   7    25698.00    24408.58    280.29 o 
   3   1   7     2590.81     2589.01     61.24 o 
   4   1   7     4554.41     4398.62     62.07 o 
   5   1   7     4716.04     4626.85     74.94 o 
   6   1   7        2.40       23.83     14.87 o 
   7   1   7      102.98       96.73     15.00 o 
   8   1   7     7020.25     7202.06     94.65 o 
   9   1   7     2390.26     2382.04     47.30 o 
  10   1   7     1672.22     1732.92     46.66 o 
  11   1   7     1945.27     1716.30     74.78 o 
  12   1   7      973.75     1016.80    187.05 o 
  13   1   7        3.73       50.34     94.76 o 
 -15   2   7     1090.29     1242.04     95.66 o 
 -14   2   7      462.73      453.08     52.39 o 
 -13   2   7     1215.65     1223.18     45.53 o 
 -12   2   7      249.03      176.80     38.39 o 
 -11   2   7     7193.96     7102.42     95.61 o 
 -10   2   7    13299.40    13597.64    148.96 o 
  -9   2   7     3287.07     3250.08     63.19 o 
  -8   2   7      977.86     1087.14     49.82 o 
  -7   2   7    16744.31    16853.28    182.72 o 
  -6   2   7    17610.70    18050.35    191.01 o 
  -5   2   7     2483.62     2471.00     63.55 o 
  -4   2   7      325.54      367.53     33.04 o 
  -3   2   7      667.89      731.69     39.01 o 
  -2   2   7      819.22      911.45     59.84 o 
  -1   2   7     3299.59     3119.53     87.26 o 
   0   2   7    33840.39    32058.97    425.63 o 
   1   2   7     7530.70     7362.16    111.54 o 
   2   2   7     1086.83     1125.41     65.54 o 
   3   2   7     4889.66     4922.33     90.75 o 
   4   2   7    36879.47    36637.67    431.26 o 
   5   2   7    22812.93    23058.07    248.03 o 
   6   2   7      850.74      891.30     39.78 o 
   7   2   7     3136.15     3224.06     46.34 o 
   8   2   7     1139.10     1073.64     35.72 o 
   9   2   7     1242.31     1384.81     82.72 o 
  10   2   7     1394.00     1308.35    170.77 o 
  11   2   7    12660.29    11856.75    459.75 o 
  12   2   7     6580.92     6591.83    267.74 o 
  13   2   7       23.93      101.67    181.62 o 
 -14   3   7      844.28      821.96     64.42 o 
 -13   3   7     1379.02     1456.50     81.09 o 
 -12   3   7      167.61      186.57     27.44 o 
 -11   3   7      353.36      328.67     30.19 o 
 -10   3   7     1932.66     1985.52     82.70 o 
  -9   3   7     8341.79     8301.93     96.26 o 
  -8   3   7     1828.71     1906.28     49.44 o 
  -7   3   7      110.36      122.36     29.68 o 
  -6   3   7      137.12      143.03     28.87 o 
  -5   3   7     4394.64     4309.47    106.80 o 
  -4   3   7     1792.79     1918.48     63.91 o 
  -3   3   7       76.10      109.10     30.49 o 
  -2   3   7     1448.89     1492.28     50.84 o 
  -1   3   7      217.10      189.94     34.29 o 
   0   3   7     2967.37     2829.34     62.54 o 
   1   3   7     8031.19     7420.55    110.68 o 
   2   3   7     3466.30     3390.23     61.14 o 
   3   3   7      346.92      399.07     36.23 o 
   4   3   7     2534.00     2660.09     53.21 o 
   5   3   7    15160.90    15227.19    160.60 o 
   6   3   7     8101.55     8430.82     89.85 o 
   7   3   7      350.74      425.56     24.84 o 
   8   3   7     2589.44     2029.19    307.85 o 
   9   3   7       87.46      104.93     48.27 o 
  10   3   7     3940.28     3897.45    125.52 o 
  11   3   7       76.39       68.32     26.92 o 
  12   3   7     3230.94     3314.46    111.70 o 
  13   3   7     2288.26     2437.56    227.02 o 
 -14   4   7      177.29      183.49     73.96 o 
 -13   4   7     1018.80     1019.81     50.23 o 
 -12   4   7     5737.97     5662.21     92.01 o 
 -11   4   7     1550.05     1483.43     50.12 o 
 -10   4   7      507.84      515.32     32.84 o 
  -9   4   7     2266.47     2308.39     48.88 o 
  -8   4   7       14.94       17.29     27.46 o 
  -7   4   7     1225.46     1205.93     41.68 o 
  -6   4   7        0.04        2.04     20.08 o 
  -5   4   7    15488.88    15360.38    188.84 o 
  -4   4   7    34490.16    34248.35    567.59 o 
  -3   4   7     7057.24     6678.62     99.68 o 
  -2   4   7      936.86     1085.29     59.62 o 
  -1   4   7       63.28      109.73     32.77 o 
   0   4   7     6969.23     6945.63    104.68 o 
   1   4   7     9537.87     9511.99    150.52 o 
   2   4   7       61.67       86.45     33.66 o 
   3   4   7     8038.59     8228.21    123.34 o 
   4   4   7    10407.37    10372.46    113.58 o 
   5   4   7      909.76      969.94     31.72 o 
   6   4   7      359.64      314.89     26.06 o 
   7   4   7      401.64      447.68     30.89 o 
   8   4   7     4297.01     4478.20    118.69 o 
   9   4   7     2863.93     2806.65     90.57 o 
  10   4   7      127.50      152.91     57.10 o 
  11   4   7       56.16      108.05     25.29 o 
  12   4   7      591.92      713.08     88.19 o 
  13   4   7       13.75      -14.81     99.69 o 
 -14   5   7     4253.36     4003.34    107.02 o 
 -13   5   7     4016.52     3926.92     68.01 o 
 -12   5   7     1057.24     1070.64     55.79 o 
 -11   5   7      819.37      855.74     37.05 o 
 -10   5   7     1323.94     1360.55     46.17 o 
  -9   5   7       26.39       75.35     27.42 o 
  -8   5   7     4399.64     4331.99     74.63 o 
  -7   5   7     4689.56     4567.26     91.23 o 
  -6   5   7     6299.27     6268.28    104.77 o 
  -5   5   7     1257.11     1336.90     62.24 o 
  -4   5   7    12775.15    13029.51    171.20 o 
  -3   5   7    32212.42    32596.86    479.13 o 
  -2   5   7    11479.79    11621.53    161.28 o 
  -1   5   7     1675.26     1792.74     51.33 o 
   0   5   7    11336.93    11489.28    155.17 o 
   1   5   7     7437.30     7630.49    107.46 o 
   2   5   7       70.70       95.80     24.66 o 
   3   5   7     5544.92     5554.07     84.41 o 
   4   5   7    12522.71    12604.40    145.70 o 
   5   5   7     2438.93     2555.02     52.81 o 
   6   5   7     2504.74     2586.83     45.18 o 
   7   5   7     7404.62     7511.16    163.25 o 
   8   5   7    11379.85    11445.93    323.59 o 
   9   5   7     1381.61     1244.65     96.67 o 
  10   5   7       11.11        6.11     26.30 o 
  11   5   7      198.79      221.49     30.64 o 
  12   5   7     1245.01     1335.42     62.78 o 
  13   5   7       12.41        7.90    175.20 o 
 -14   6   7     1920.36     1771.05    113.94 o 
 -13   6   7     2510.20     2355.59     60.70 o 
 -12   6   7        2.35        1.95     19.49 o 
 -11   6   7     1339.27     1476.28     54.43 o 
 -10   6   7     1175.11     1265.64     46.54 o 
  -9   6   7     7745.67     7787.19    109.77 o 
  -8   6   7      324.29      381.69     28.60 o 
  -7   6   7    14767.63    14768.82    178.28 o 
  -6   6   7    18817.94    18473.87    221.64 o 
  -5   6   7     2792.70     3067.87     51.98 o 
  -4   6   7     8107.11     8270.30    115.22 o 
  -3   6   7     3826.22     3952.10     96.89 o 
  -2   6   7    56085.88    56011.29    847.56 o 
  -1   6   7    20762.06    20569.80    362.85 o 
   0   6   7    11484.80    11108.18    170.98 o 
   1   6   7    19302.74    19353.30    248.09 o 
   2   6   7       14.57       36.18     25.26 o 
   3   6   7     4580.86     4704.63     63.25 o 
   4   6   7      266.04      339.10     23.20 o 
   5   6   7    10507.73    10409.61    113.99 o 
   6   6   7     2611.91     2740.95     65.71 o 
   7   6   7      352.16      332.33     36.95 o 
   8   6   7      724.60      678.28     63.03 o 
   9   6   7     1315.59     1493.84    267.00 o 
  10   6   7      300.33      273.12     38.96 o 
  11   6   7      232.03      163.97     35.35 o 
  12   6   7       20.50       47.17     31.40 o 
 -13   7   7       65.06      103.22     72.47 o 
 -12   7   7     1413.64     1443.32     67.88 o 
 -11   7   7     3480.44     3448.12     67.15 o 
 -10   7   7       83.78       92.22     31.68 o 
  -9   7   7      758.55      835.74     52.01 o 
  -8   7   7     1363.38     1400.40     38.54 o 
  -7   7   7     4270.94     4170.23     66.38 o 
  -6   7   7      823.50      866.86     30.27 o 
  -5   7   7     1267.57     1237.04     46.92 o 
  -4   7   7       20.39       34.98     42.20 o 
  -3   7   7      114.16       98.51     36.52 o 
  -2   7   7      873.76      931.95     71.52 o 
  -1   7   7     6025.13     5563.23    115.61 o 
   0   7   7     3972.75     3880.05     77.34 o 
   1   7   7      622.74      672.38     47.18 o 
   2   7   7      310.64      382.05     27.56 o 
   3   7   7    12582.18    12574.63    145.28 o 
   4   7   7     1585.33     1666.05    111.59 o 
   5   7   7     2191.41     2153.05    103.65 o 
   6   7   7     1063.07     1181.39     34.52 o 
   7   7   7       14.42       38.04     11.67 o 
   8   7   7     1450.93     1615.86    112.79 o 
   9   7   7      701.58      916.46    138.93 o 
  10   7   7     4779.14     4856.30    108.31 o 
  11   7   7     1118.98     1143.21     60.12 o 
  12   7   7      321.88      222.68     51.22 o 
 -13   8   7      112.84      145.59     95.81 o 
 -12   8   7     1744.69     1641.95    205.80 o 
 -11   8   7      875.41      860.14     57.06 o 
 -10   8   7       70.96      151.12     34.70 o 
  -9   8   7       18.21       33.62     22.83 o 
  -8   8   7     4649.17     4613.28     83.48 o 
  -7   8   7     8210.60     8282.81    112.71 o 
  -6   8   7     1740.29     1923.97     40.98 o 
  -5   8   7      204.98      292.26     38.53 o 
  -4   8   7      295.47      156.38     44.31 o 
  -3   8   7      343.06      384.23     40.95 o 
  -2   8   7      353.94      400.22     50.17 o 
  -1   8   7      265.03      257.79     44.12 o 
   0   8   7     3012.94     2942.52     70.49 o 
   1   8   7    11303.15    11433.47    138.58 o 
   2   8   7     8670.80     8744.93    152.61 o 
   3   8   7      498.28      651.39     40.05 o 
   4   8   7      199.80      253.08     58.88 o 
   5   8   7      338.30      413.17     30.19 o 
   6   8   7     2495.36     2669.03     81.95 o 
   7   8   7     1294.54     1209.64     42.24 o 
   8   8   7      202.25      205.07     21.16 o 
   9   8   7     2487.41     2509.09     69.61 o 
  10   8   7      389.73      433.64     71.65 o 
  11   8   7       50.32      105.33     41.92 o 
 -12   9   7       79.84       72.45    119.68 o 
 -11   9   7      125.43      150.14     45.02 o 
 -10   9   7       46.64       46.89     25.81 o 
  -9   9   7     1804.99     1842.49     77.18 o 
  -8   9   7     1103.39      999.50     74.82 o 
  -7   9   7      461.13      450.04     46.80 o 
  -6   9   7      655.36      724.02     67.67 o 
  -5   9   7     1566.35     1691.42     84.13 o 
  -4   9   7      702.58      799.12     45.27 o 
  -3   9   7      271.78      299.65     24.25 o 
  -2   9   7     1108.43     1156.85     40.91 o 
  -1   9   7     6804.61     6687.89    103.84 o 
   0   9   7     7309.23     7475.66    105.95 o 
   1   9   7     3824.26     3838.20     94.05 o 
   2   9   7      472.46      465.40     36.80 o 
   3   9   7     2744.48     2738.65     70.09 o 
   4   9   7       21.16        5.49     24.25 o 
   5   9   7      351.28      420.48     47.34 o 
   6   9   7      118.36      135.78     22.28 o 
   7   9   7     6072.42     5773.13    164.40 o 
   8   9   7     7924.59     8081.40    209.65 o 
   9   9   7     1574.73     1645.20     99.17 o 
  10   9   7       16.03       37.99     40.83 o 
  11   9   7      145.21      175.78     66.87 o 
 -11  10   7       10.93       29.29     38.44 o 
 -10  10   7       66.77       74.68     28.42 o 
  -9  10   7      577.94      682.62     44.13 o 
  -8  10   7     1433.68     1410.18     72.02 o 
  -7  10   7       11.96       47.84     39.81 o 
  -6  10   7      318.10      333.32     45.75 o 
  -5  10   7      388.73      370.96     51.64 o 
  -4  10   7      684.77      794.45     69.49 o 
  -3  10   7      893.05      875.13     67.98 o 
  -2  10   7     4433.82     4508.56     74.76 o 
  -1  10   7     2425.56     2315.81    177.21 o 
   0  10   7      172.70      157.93     25.81 o 
   1  10   7       49.91       77.48     35.76 o 
   2  10   7     3030.50     3165.21     78.49 o 
   3  10   7     2124.48     2187.26     88.97 o 
   4  10   7      145.04      138.79     49.44 o 
   5  10   7       26.91       60.52     25.86 o 
   6  10   7      824.84      829.29     69.24 o 
   7  10   7     1751.38     1703.89     58.84 o 
   8  10   7      118.35      132.09     59.60 o 
   9  10   7     2671.41     2433.26    123.88 o 
  10  10   7      484.06      343.51    136.80 o 
 -10  11   7       74.04      110.71     31.89 o 
  -9  11   7      853.53      839.58     69.69 o 
  -8  11   7     8788.96     8676.62    281.66 o 
  -7  11   7     4313.46     4372.26    121.97 o 
  -6  11   7     1803.12     1809.05     94.69 o 
  -5  11   7     7310.86     7271.31    171.87 o 
  -4  11   7      132.67       74.69     39.35 o 
  -3  11   7     3856.83     3995.47     90.35 o 
  -2  11   7      125.66      107.80     19.35 o 
  -1  11   7     9574.64     9557.17    137.83 o 
   0  11   7     9427.72     9418.20    145.96 o 
   1  11   7      198.50      163.48     38.81 o 
   2  11   7     1722.94     1872.00     64.33 o 
   3  11   7      331.14      354.91     59.52 o 
   4  11   7     4913.74     4828.98    149.10 o 
   5  11   7     1322.54     1399.83     49.86 o 
   6  11   7      923.77     1074.84     75.51 o 
   7  11   7     2045.50     2136.80     80.78 o 
   8  11   7      589.49      635.55     65.52 o 
   9  11   7      432.44      359.38     90.88 o 
  -9  12   7     2063.24     2290.48    115.12 o 
  -8  12   7     3223.48     3273.69     97.91 o 
  -7  12   7     2401.30     2559.94     95.23 o 
  -6  12   7      725.40      991.35    199.98 o 
  -5  12   7       43.17       80.29     40.01 o 
  -4  12   7      110.19      151.45     50.14 o 
  -3  12   7      184.88      165.56     43.79 o 
  -2  12   7     1036.35     1068.54     61.35 o 
  -1  12   7     1023.67      998.59     40.61 o 
   0  12   7     1488.38     1476.88     83.14 o 
   1  12   7     3077.49     2981.81     66.96 o 
   2  12   7     2410.12     2208.87     67.16 o 
   3  12   7     1951.67     1983.69     74.67 o 
   4  12   7      617.07      719.56    111.91 o 
   5  12   7      317.38      309.94     39.28 o 
   6  12   7     1602.17     1663.95     64.61 o 
   7  12   7      418.62      482.27     74.57 o 
   8  12   7      238.19      239.70    152.25 o 
  -8  13   7       44.06      113.21     77.54 o 
  -7  13   7       58.19       74.45     38.16 o 
  -6  13   7     2037.65     2044.93     84.56 o 
  -5  13   7     3245.98     3327.52     98.81 o 
  -4  13   7       37.52       46.80     35.55 o 
  -3  13   7     1065.17     1162.84     66.79 o 
  -2  13   7      211.62      187.20     49.87 o 
  -1  13   7      575.96      601.25     66.15 o 
   0  13   7      227.25      306.82     42.38 o 
   1  13   7     1420.63     1386.97    113.51 o 
   2  13   7     3733.31     3542.24     64.64 o 
   3  13   7     1359.76     1319.35     62.01 o 
   4  13   7       18.78      -13.58     33.36 o 
   5  13   7       14.75       -8.22     72.30 o 
   6  13   7      157.85       73.64     31.26 o 
   7  13   7      784.33      660.12     87.86 o 
  -6  14   7      479.07      358.91     64.20 o 
  -5  14   7      574.38      508.55     88.37 o 
  -4  14   7     1078.40     1081.68     72.58 o 
  -3  14   7      659.33      552.36     71.97 o 
  -2  14   7      152.27      239.51     51.93 o 
  -1  14   7      397.27      317.59     49.57 o 
   0  14   7      304.41      376.52     43.75 o 
   1  14   7      136.93       95.05     40.02 o 
   2  14   7     1721.96     1564.73     64.56 o 
   3  14   7      460.61      428.48     42.60 o 
   4  14   7        7.20       33.48     36.59 o 
   5  14   7      117.59      109.71     37.71 o 
  -4  15   7     1588.01     1861.40    135.43 o 
  -3  15   7      117.21       96.38     42.44 o 
  -2  15   7      735.12      706.62     55.74 o 
  -1  15   7     1990.73     2209.71    103.43 o 
   0  15   7      223.84      216.72     39.33 o 
   1  15   7      181.48      261.61     60.74 o 
   2  15   7      193.97      220.47     73.02 o 
 -15   0   8     5456.14     5063.77    184.32 o 
 -14   0   8    10021.39     9842.83    191.03 o 
 -13   0   8      365.73      440.44     62.17 o 
 -12   0   8      502.90      557.35     88.10 o 
 -11   0   8     3189.84     3227.96    310.43 o 
 -10   0   8    34822.71    34124.08    600.16 o 
  -9   0   8    15878.62    15619.46    260.22 o 
  -8   0   8     3425.99     3622.23     91.24 o 
  -7   0   8    17601.67    17664.92    272.17 o 
  -6   0   8       16.26       15.13     32.94 o 
  -5   0   8    10411.28    10389.24    240.41 o 
  -4   0   8     7269.86     7092.19    152.83 o 
  -3   0   8   121503.88   117533.98   2847.86 o 
  -2   0   8    70607.75    67826.54   1378.32 o 
  -1   0   8      120.06       87.68     39.49 o 
   0   0   8      450.87      525.60     59.72 o 
   1   0   8    20438.36    20918.21    444.38 o 
   2   0   8    20300.96    20330.68    360.69 o 
   3   0   8     3051.67     2884.65     98.71 o 
   4   0   8     5555.95     5803.83    125.03 o 
   5   0   8     6743.04     6894.92    130.10 o 
   6   0   8     4939.08     4898.90    126.20 o 
   7   0   8    15605.40    15520.32    234.81 o 
   8   0   8    10096.95    10134.99    137.54 o 
   9   0   8      878.86      912.00     54.41 o 
  10   0   8     3545.58     3482.40    163.61 o 
  11   0   8     4341.51     4605.64    230.48 o 
  12   0   8     4961.46     4998.50    257.62 o 
 -14   1   8     1466.75     1418.14     74.05 o 
 -13   1   8      218.86      225.32     29.47 o 
 -12   1   8      157.53      129.36     27.83 o 
 -11   1   8     2860.32     2814.14    118.63 o 
 -10   1   8     1116.78     1223.87     61.24 o 
  -9   1   8       30.95        9.13     25.13 o 
  -8   1   8       21.59       53.84     29.73 o 
  -7   1   8     1797.55     1937.38     53.61 o 
  -6   1   8      196.86      187.59     35.60 o 
  -5   1   8     5980.96     5711.65    103.99 o 
  -4   1   8    20758.92    20458.51    254.89 o 
  -3   1   8     4088.29     4069.00     98.51 o 
  -2   1   8      324.12      391.66     36.04 o 
  -1   1   8    15170.62    15082.01    186.00 o 
   0   1   8    25885.95    25931.86    356.76 o 
   1   1   8     2524.16     2574.75     61.36 o 
   2   1   8     8254.35     8121.10    109.10 o 
   3   1   8     6017.21     6255.11     81.99 o 
   4   1   8     2392.51     2319.93     48.66 o 
   5   1   8      386.02      414.36     30.68 o 
   6   1   8     8907.93     8992.53    107.10 o 
   7   1   8     9733.28     9916.65    110.72 o 
   8   1   8      990.63     1030.28     30.47 o 
   9   1   8      198.88      271.23     33.63 o 
  10   1   8      630.97      466.93     33.00 o 
  11   1   8     2199.36     2160.88    143.81 o 
  12   1   8      756.47      737.38     90.96 o 
 -14   2   8       83.75       43.17     32.40 o 
 -13   2   8     1130.47     1214.73     46.70 o 
 -12   2   8     2335.32     2308.09     83.52 o 
 -11   2   8      309.88      337.45     29.78 o 
 -10   2   8      554.17      628.14     57.99 o 
  -9   2   8      318.24      401.61     33.22 o 
  -8   2   8    13074.38    12957.11    166.95 o 
  -7   2   8    11434.58    11390.79    139.48 o 
  -6   2   8     3816.38     4106.78     72.21 o 
  -5   2   8     3076.92     3077.56     76.13 o 
  -4   2   8     1360.07     1259.96     61.53 o 
  -3   2   8      859.10      911.73     44.45 o 
  -2   2   8     3955.77     4022.32     91.89 o 
  -1   2   8       92.21      153.10     29.99 o 
   0   2   8    10634.54    10264.28    171.71 o 
   1   2   8    16296.53    15953.66    211.62 o 
   2   2   8     2349.84     2439.16     61.37 o 
   3   2   8     1971.42     1863.39     62.05 o 
   4   2   8     3330.38     3565.89     62.01 o 
   5   2   8     5767.92     5718.88     69.86 o 
   6   2   8     3544.54     3675.80     69.24 o 
   7   2   8      215.78      193.56     17.13 o 
   8   2   8     1291.38     1252.95     66.17 o 
   9   2   8      800.74      677.14     54.14 o 
  10   2   8      365.57      424.76     36.56 o 
  11   2   8      112.11      131.83     28.14 o 
  12   2   8      279.11      309.12    131.69 o 
  13   2   8      711.56      795.57    151.51 o 
 -14   3   8      641.99      731.31     63.49 o 
 -13   3   8       89.35       74.32     30.53 o 
 -12   3   8        1.70       -4.59     22.72 o 
 -11   3   8      344.74      396.05     35.64 o 
 -10   3   8     4244.54     4193.40     71.39 o 
  -9   3   8     2555.18     2649.51     66.55 o 
  -8   3   8    13941.36    13820.22    175.77 o 
  -7   3   8    10464.47    10475.46    168.14 o 
  -6   3   8     1860.95     2056.18     72.52 o 
  -5   3   8       30.51       24.40     35.26 o 
  -4   3   8     3223.26     3219.97     94.96 o 
  -3   3   8     7859.77     7793.92    115.48 o 
  -2   3   8     2483.20     2677.78     76.86 o 
  -1   3   8    17178.82    16658.05    253.60 o 
   0   3   8    35552.86    34671.77    431.36 o 
   1   3   8     3273.51     3133.38     61.25 o 
   2   3   8      573.00      747.60     39.82 o 
   3   3   8     2408.07     2436.04     51.95 o 
   4   3   8    27281.58    27413.87    328.41 o 
   5   3   8    19484.47    19412.93    233.38 o 
   6   3   8      196.77      211.94     20.94 o 
   7   3   8     5480.53     5526.66     60.64 o 
   8   3   8        2.18        5.16     10.99 o 
   9   3   8      991.59     1092.28     66.60 o 
  10   3   8      248.16      263.21     37.84 o 
  11   3   8     6839.06     6714.77    229.69 o 
  12   3   8     6812.88     7026.42    347.45 o 
  13   3   8      625.69      710.69    268.98 o 
 -14   4   8     4525.76     4200.16    106.51 o 
 -13   4   8     2280.85     2218.81     71.11 o 
 -12   4   8       15.41       38.67     26.37 o 
 -11   4   8       29.38       50.48     24.38 o 
 -10   4   8     2016.06     2087.87     47.01 o 
  -9   4   8        6.43        1.42     23.93 o 
  -8   4   8      417.34      402.23     41.08 o 
  -7   4   8     1619.92     1578.87     64.38 o 
  -6   4   8      749.40      769.22     43.84 o 
  -5   4   8      188.52      155.99     43.41 o 
  -4   4   8    12723.44    12805.10    188.85 o 
  -3   4   8    22360.67    22592.01    287.50 o 
  -2   4   8      567.02      760.57     56.22 o 
  -1   4   8      732.54      691.56     43.60 o 
   0   4   8        6.17       10.37     24.41 o 
   1   4   8    17895.76    18074.34    230.33 o 
   2   4   8       19.46       30.44     25.48 o 
   3   4   8     8729.27     8604.91    136.66 o 
   4   4   8     7463.15     7559.00    103.96 o 
   5   4   8      379.22      394.67     26.54 o 
   6   4   8      325.52      355.87     28.38 o 
   7   4   8     2028.20     2051.46     29.90 o 
   8   4   8    11169.28     9763.30    647.59 o 
   9   4   8      477.34      499.76     55.23 o 
  10   4   8     1949.48     2216.88     84.44 o 
  11   4   8      107.13       91.11     66.39 o 
  12   4   8     1752.92     1681.51     62.81 o 
 -14   5   8     1234.97     1064.03     93.05 o 
 -13   5   8     3208.52     3025.07     99.50 o 
 -12   5   8      361.69      370.90     32.59 o 
 -11   5   8     6241.98     6170.73    124.41 o 
 -10   5   8      731.62      692.00     37.07 o 
  -9   5   8     7971.20     8181.01     97.86 o 
  -8   5   8    11275.72    11332.40    133.94 o 
  -7   5   8     3155.79     3092.95     69.85 o 
  -6   5   8    11607.69    11640.75    151.93 o 
  -5   5   8     1837.68     1948.50     90.99 o 
  -4   5   8    14600.12    14297.83    211.68 o 
  -3   5   8     7833.43     7871.69    125.49 o 
  -2   5   8     1719.28     1727.75     72.70 o 
  -1   5   8     3284.04     3157.86    106.38 o 
   0   5   8      869.07      855.10     56.25 o 
   1   5   8     7976.21     7730.61    130.15 o 
   2   5   8       76.23       32.84     30.87 o 
   3   5   8     5467.97     5579.72     90.80 o 
   4   5   8     2454.58     2332.32     67.39 o 
   5   5   8       41.08       51.57     18.01 o 
   6   5   8        2.99       -5.28     13.22 o 
   7   5   8       17.81       55.69     13.30 o 
   8   5   8        3.00        1.98      8.74 o 
   9   5   8       17.79       36.48     35.08 o 
  10   5   8      543.43      616.99     45.04 o 
  11   5   8      456.32      442.33    143.23 o 
  12   5   8     1030.42     1212.57     86.85 o 
 -13   6   8      240.52      248.04     30.32 o 
 -12   6   8      180.29      160.38     36.67 o 
 -11   6   8      176.18      168.24     30.32 o 
 -10   6   8      167.25      114.13     30.34 o 
  -9   6   8      905.00      991.54     53.89 o 
  -8   6   8     1796.50     1962.04     60.60 o 
  -7   6   8     4194.33     4172.10     69.04 o 
  -6   6   8     4086.08     4253.00     73.57 o 
  -5   6   8     1346.20     1477.95     59.19 o 
  -4   6   8      287.46      360.87     41.39 o 
  -3   6   8     1711.76     1778.77     62.19 o 
  -2   6   8     2956.95     2981.63     80.54 o 
  -1   6   8      306.40      323.78     42.22 o 
   0   6   8       44.80       78.20     30.26 o 
   1   6   8     2532.94     2613.44     69.75 o 
   2   6   8     3461.81     3538.60     71.86 o 
   3   6   8     3007.83     3134.38     75.26 o 
   4   6   8     3473.28     3554.23     57.55 o 
   5   6   8     4512.84     4696.68     65.73 o 
   6   6   8     2778.98     2892.96     45.73 o 
   7   6   8     2012.25     1946.92     46.11 o 
   8   6   8        0.31      -12.90     18.71 o 
   9   6   8      229.51      170.98     51.76 o 
  10   6   8      209.09      301.30     51.01 o 
  11   6   8        0.03        1.47     35.15 o 
  12   6   8      518.11      345.31     51.74 o 
 -13   7   8     1409.68     1440.62    193.96 o 
 -12   7   8      598.54      661.15     42.17 o 
 -11   7   8     8952.58     8744.21    150.21 o 
 -10   7   8     4449.37     4479.56     82.25 o 
  -9   7   8        8.60       46.17     22.74 o 
  -8   7   8       21.94      -10.25     27.74 o 
  -7   7   8     9705.71     9762.21    113.34 o 
  -6   7   8    20011.66    20086.21    218.54 o 
  -5   7   8     3350.01     3420.07     61.55 o 
  -4   7   8      487.19      485.33     44.06 o 
  -3   7   8      560.80      661.50     65.95 o 
  -2   7   8     7238.46     7295.58    133.00 o 
  -1   7   8     1902.30     1908.71     71.81 o 
   0   7   8     3872.82     4023.65     84.10 o 
   1   7   8    31908.14    32072.34    440.94 o 
   2   7   8     9350.33     9367.80    144.39 o 
   3   7   8     3050.14     3029.58     93.40 o 
   4   7   8     4773.39     4719.79     80.02 o 
   5   7   8     4796.46     4729.11     95.83 o 
   6   7   8     2582.97     2588.65     66.77 o 
   7   7   8     2841.20     2792.42     82.71 o 
   8   7   8      314.22      171.45     37.77 o 
   9   7   8      171.07      200.64     42.15 o 
  10   7   8     2545.33     2455.44    158.92 o 
  11   7   8     1538.72     1654.24     98.52 o 
 -12   8   8      459.59      561.99     47.69 o 
 -11   8   8     1950.74     1995.36     72.04 o 
 -10   8   8     1375.79     1354.87     55.07 o 
  -9   8   8     1543.06     1476.25    111.95 o 
  -8   8   8     1614.99     1646.91     71.44 o 
  -7   8   8      918.87      914.53     40.28 o 
  -6   8   8      234.66      225.14     27.42 o 
  -5   8   8       32.40       20.66     18.48 o 
  -4   8   8     1695.11     1873.19     86.00 o 
  -3   8   8      928.21     1114.57     61.45 o 
  -2   8   8     5215.65     5271.44    124.16 o 
  -1   8   8    14358.49    14267.10    203.70 o 
   0   8   8     1525.41     1535.70     70.57 o 
   1   8   8     4343.05     4473.18     76.81 o 
   2   8   8     2050.00     2023.48    106.21 o 
   3   8   8    13107.44    12948.65    154.62 o 
   4   8   8     4054.69     4076.48     73.97 o 
   5   8   8     1284.90     1617.56     70.56 o 
   6   8   8     2931.49     2978.87     98.35 o 
   7   8   8      298.14      293.83     27.10 o 
   8   8   8     2583.01     2080.48    281.02 o 
   9   8   8       64.89       34.82     32.53 o 
  10   8   8     3625.99     3688.25    182.84 o 
  11   8   8     1169.16     1262.83     95.52 o 
 -12   9   8     1433.17     1646.28    110.72 o 
 -11   9   8      598.62      620.03     40.20 o 
 -10   9   8      206.19      210.32     42.21 o 
  -9   9   8     1039.64     1183.11    113.58 o 
  -8   9   8      292.75      270.64     13.38 o 
  -7   9   8      624.88      639.68     46.94 o 
  -6   9   8     1050.36     1020.34     36.82 o 
  -5   9   8      366.71      313.97     17.84 o 
  -4   9   8      299.50      195.91     58.17 o 
  -3   9   8     4692.38     4709.84    111.13 o 
  -2   9   8     7092.74     7248.03     90.24 o 
  -1   9   8     1026.91     1072.37     45.65 o 
   0   9   8      371.24      448.42     40.16 o 
   1   9   8     2896.88     2878.21     91.01 o 
   2   9   8     6696.32     6838.47    107.43 o 
   3   9   8     1341.99     1337.98     65.67 o 
   4   9   8     4455.90     4445.63    109.49 o 
   5   9   8     3113.70     3023.61     77.64 o 
   6   9   8        1.48       11.45     24.80 o 
   7   9   8      146.32      107.12     19.22 o 
   8   9   8     1555.71     1423.06    153.98 o 
   9   9   8     3972.62     3990.39    150.03 o 
  10   9   8      491.30      363.68     85.20 o 
 -11  10   8     1552.67     1494.17     56.35 o 
 -10  10   8       39.58       21.12     43.98 o 
  -9  10   8       49.13       96.05     36.84 o 
  -8  10   8     1600.12     1768.75    227.79 o 
  -7  10   8     1413.96     1371.44     58.79 o 
  -6  10   8     1265.73     1278.32     89.61 o 
  -5  10   8    13017.71    12856.78    247.60 o 
  -4  10   8     6870.70     6839.40    145.53 o 
  -3  10   8      821.61      844.77     57.53 o 
  -2  10   8      772.75      839.48     55.67 o 
  -1  10   8     5855.09     5831.18    110.73 o 
   0  10   8    13375.84    13113.58    189.18 o 
   1  10   8     4077.01     4055.23    136.20 o 
   2  10   8      210.58      238.70     35.29 o 
   3  10   8     1554.03     1617.57     66.64 o 
   4  10   8      784.55      886.81     55.01 o 
   5  10   8      750.44      832.04     49.28 o 
   6  10   8     1222.28     1252.88     78.36 o 
   7  10   8     2683.53     2625.62     93.83 o 
   8  10   8     5111.70     5314.34    170.82 o 
   9  10   8     4834.40     5220.62    212.06 o 
 -10  11   8      471.50      493.36     51.63 o 
  -9  11   8      168.87      122.43     37.31 o 
  -8  11   8       46.20        6.61     29.64 o 
  -7  11   8      443.95      494.22     49.02 o 
  -6  11   8      163.81      219.52     44.14 o 
  -5  11   8      447.60      591.69     77.42 o 
  -4  11   8      586.90      814.34    120.67 o 
  -3  11   8      191.90      227.30     45.76 o 
  -2  11   8       32.26       32.14     33.26 o 
  -1  11   8      106.18      110.32     28.87 o 
   0  11   8      103.62      123.41     41.05 o 
   1  11   8      177.27      168.23     37.39 o 
   2  11   8      174.15      209.13     39.53 o 
   3  11   8      182.66      227.85     40.72 o 
   4  11   8       17.76      -22.56     39.93 o 
   5  11   8       31.78       24.15     23.10 o 
   6  11   8       93.13       73.75     26.11 o 
   7  11   8      355.48      314.26    255.90 o 
   8  11   8        9.73       26.78     94.76 o 
   9  11   8        2.04      -11.84     80.45 o 
  -9  12   8      962.15     1007.73     62.64 o 
  -8  12   8      883.43      845.31     70.52 o 
  -7  12   8     1388.36     1285.33     69.63 o 
  -6  12   8     1783.52     1781.59     69.92 o 
  -5  12   8     6425.76     6347.10    136.96 o 
  -4  12   8      346.35      426.00     52.49 o 
  -3  12   8     1600.37     1762.53     69.77 o 
  -2  12   8      516.20      597.47     34.44 o 
  -1  12   8     1457.22     1481.62     68.85 o 
   0  12   8     2001.49     2016.22     65.40 o 
   1  12   8      105.56      119.22     32.31 o 
   2  12   8     1467.37     1511.05     87.51 o 
   3  12   8      777.09      742.12     58.53 o 
   4  12   8        0.01       16.43     25.17 o 
   5  12   8       39.43       24.87     33.34 o 
   6  12   8      117.65      100.17     25.39 o 
   7  12   8        9.36        9.74     91.25 o 
  -8  13   8     1107.97     1118.30    133.25 o 
  -7  13   8      598.77      640.78     60.12 o 
  -6  13   8      832.72      979.01     97.62 o 
  -5  13   8      888.27     1034.97     71.73 o 
  -4  13   8      167.10      172.96     47.68 o 
  -3  13   8     1783.27     1619.50     70.69 o 
  -2  13   8     3773.71     3781.30    109.01 o 
  -1  13   8      303.01      341.39     51.86 o 
   0  13   8        1.54      108.25     39.39 o 
   1  13   8     1694.02     1728.59     99.94 o 
   2  13   8     5908.74     5730.90    140.49 o 
   3  13   8     2321.98     2290.29     71.73 o 
   4  13   8      125.60       99.30     31.01 o 
   5  13   8      193.17      123.33     43.07 o 
   6  13   8      262.03      183.34     53.50 o 
  -6  14   8      520.59      401.05     91.53 o 
  -5  14   8      254.17      212.00     57.10 o 
  -4  14   8      150.00      166.03     52.40 o 
  -3  14   8      519.32      576.82    126.42 o 
  -2  14   8     2206.12     2370.29     94.51 o 
  -1  14   8      967.24     1086.83    143.45 o 
   0  14   8      114.16      138.05     67.32 o 
   1  14   8       21.09       71.95     42.79 o 
   2  14   8       72.99       38.08     30.67 o 
   3  14   8      889.34      805.78     92.13 o 
   4  14   8      185.01      135.15     39.25 o 
  -2  15   8       33.18      118.35     43.48 o 
  -1  15   8      519.28      591.35     62.53 o 
   0  15   8      146.82      160.43     40.18 o 
   1  15   8      364.32      213.41     90.99 o 
 -14   1   9     7794.26     7393.56    112.90 o 
 -13   1   9      605.45      510.06     41.42 o 
 -12   1   9     4039.71     4038.08     80.95 o 
 -11   1   9      910.66      904.79     50.48 o 
 -10   1   9     6083.74     5988.56     95.98 o 
  -9   1   9     1894.09     1890.72     62.27 o 
  -8   1   9     3830.04     3925.18     88.03 o 
  -7   1   9    25784.70    25728.43    322.16 o 
  -6   1   9    18429.74    17890.44    241.91 o 
  -5   1   9     2753.43     2709.63    100.26 o 
  -4   1   9     2773.00     2803.36     94.73 o 
  -3   1   9    29708.37    30012.51    435.28 o 
  -2   1   9    13295.78    13273.72    178.85 o 
  -1   1   9      458.63      391.41     55.40 o 
   0   1   9     1424.92     1573.76     76.65 o 
   1   1   9     2099.77     2131.16     74.61 o 
   2   1   9      316.70      292.64     31.44 o 
   3   1   9     1464.56     1562.29     51.15 o 
   4   1   9     1432.51     1556.78     45.88 o 
   5   1   9     4180.93     4209.61     73.47 o 
   6   1   9    10568.57    10400.65    119.94 o 
   7   1   9    13037.89    13206.22    158.15 o 
   8   1   9      779.54      842.92     23.50 o 
   9   1   9      164.63      151.43     15.60 o 
  10   1   9      772.26      874.90    104.43 o 
  11   1   9      348.10      387.44     77.55 o 
  12   1   9     1135.60     1366.59    161.88 o 
 -14   2   9      216.26      197.94     35.24 o 
 -13   2   9       33.03       89.17     44.63 o 
 -12   2   9        3.29       12.67     43.33 o 
 -11   2   9     2051.90     2095.38     65.19 o 
 -10   2   9       11.71       22.19     26.32 o 
  -9   2   9      533.37      675.81     38.37 o 
  -8   2   9        3.37       20.65     28.67 o 
  -7   2   9     3622.93     3493.18     73.63 o 
  -6   2   9       14.70       35.91     29.59 o 
  -5   2   9    14217.29    14013.29    195.96 o 
  -4   2   9    12341.85    12281.05    188.16 o 
  -3   2   9     4272.82     4225.53    104.46 o 
  -2   2   9     6911.66     6515.24    108.79 o 
  -1   2   9     8142.48     8122.77    132.28 o 
   0   2   9    25426.32    24744.27    391.05 o 
   1   2   9     1560.22     1524.64     55.35 o 
   2   2   9     8938.68     8948.78    119.57 o 
   3   2   9     9202.23     8917.79    123.86 o 
   4   2   9     5139.75     5070.76     90.42 o 
   5   2   9     6725.34     6788.27     91.60 o 
   6   2   9     4205.03     4178.66     70.09 o 
   7   2   9    14914.61    14656.23    146.82 o 
   8   2   9      780.13      812.82     50.84 o 
   9   2   9      145.24      143.49     15.88 o 
  10   2   9       62.86       41.86     28.21 o 
  11   2   9     2221.15     2315.69    124.46 o 
  12   2   9      738.27     1144.01    156.94 o 
 -14   3   9     2279.20     2319.45     59.51 o 
 -13   3   9      997.87     1013.96     49.22 o 
 -12   3   9      994.88      915.70     53.96 o 
 -11   3   9     1748.14     1919.49     97.78 o 
 -10   3   9     1060.43     1100.41     56.81 o 
  -9   3   9      328.64      311.76     38.38 o 
  -8   3   9     6026.69     6119.88    105.36 o 
  -7   3   9     1882.30     1912.03     60.62 o 
  -6   3   9       69.24      263.58     82.28 o 
  -5   3   9     2684.03     2688.49     81.44 o 
  -4   3   9    26806.73    26236.90    371.57 o 
  -3   3   9    20497.41    19844.09    301.27 o 
  -2   3   9      134.53      182.33     40.39 o 
  -1   3   9     3443.36     3333.17     75.63 o 
   0   3   9     3039.87     3145.13     78.25 o 
   1   3   9    20163.19    19726.98    260.25 o 
   2   3   9       70.62      126.59     33.75 o 
   3   3   9    27219.08    27119.12    383.02 o 
   4   3   9    27658.64    27669.94    345.14 o 
   5   3   9     1716.20     1687.86     48.34 o 
   6   3   9      133.25      168.91     41.03 o 
   7   3   9      868.81      867.07     29.99 o 
   8   3   9     8452.46     8206.12     86.30 o 
   9   3   9     1240.48      868.78     99.61 o 
  10   3   9       34.90       44.47     32.79 o 
  11   3   9       28.18      -16.52     44.60 o 
  12   3   9      227.27      239.36    211.23 o 
 -14   4   9      763.25      770.02     44.81 o 
 -13   4   9     3875.44     3738.40     88.55 o 
 -12   4   9     3712.60     3659.72     69.09 o 
 -11   4   9     1219.03     1202.55     50.91 o 
 -10   4   9     2458.87     2581.08     62.41 o 
  -9   4   9    12161.36    11861.84    160.51 o 
  -8   4   9    19987.87    19426.31    273.75 o 
  -7   4   9     4725.80     4803.33     96.38 o 
  -6   4   9        0.46      -16.43     26.37 o 
  -5   4   9     1506.87     1453.87     73.44 o 
  -4   4   9      687.71      705.48     66.03 o 
  -3   4   9      592.42      759.37     68.42 o 
  -2   4   9     3609.35     3714.51     82.77 o 
  -1   4   9    37947.54    37960.19    532.68 o 
   0   4   9    30925.63    30267.95    436.77 o 
   1   4   9    11635.51    11619.01    183.62 o 
   2   4   9     1050.60     1059.03     55.76 o 
   3   4   9      136.80      155.45     39.86 o 
   4   4   9     5911.88     5848.77     91.63 o 
   5   4   9    12328.94    12099.44    148.49 o 
   6   4   9      164.14      127.51     17.23 o 
   7   4   9     3852.02     3908.28     53.07 o 
   8   4   9     5942.92     5708.96    121.43 o 
   9   4   9     3905.56     4008.84    155.63 o 
  10   4   9      610.44      517.80     80.41 o 
  11   4   9     1160.14     1165.11     68.93 o 
  12   4   9     3376.19     3447.32    256.14 o 
 -13   5   9       64.17       98.32     30.30 o 
 -12   5   9      601.44      597.42     42.68 o 
 -11   5   9      172.16      196.82     31.27 o 
 -10   5   9      102.00      106.80     27.38 o 
  -9   5   9      491.52      532.87     35.69 o 
  -8   5   9     4287.15     4258.05     69.59 o 
  -7   5   9     1139.61     1364.23     53.49 o 
  -6   5   9      557.95      503.47     40.37 o 
  -5   5   9     2216.54     2157.45     76.21 o 
  -4   5   9       25.44       23.93     39.84 o 
  -3   5   9     1150.47     1435.52    277.41 o 
  -2   5   9      833.41      848.72     50.17 o 
  -1   5   9    11545.43    11623.31    167.21 o 
   0   5   9     1111.30     1206.34     52.08 o 
   1   5   9     1165.66     1034.23     77.36 o 
   2   5   9      134.10      177.24     33.00 o 
   3   5   9     6707.06     6740.96    155.72 o 
   4   5   9     3517.64     3553.69     76.21 o 
   5   5   9       77.00       48.04     28.49 o 
   6   5   9      363.89      415.04     26.95 o 
   7   5   9      312.87      276.82     25.28 o 
   8   5   9      850.39      844.69     64.75 o 
   9   5   9        4.92       69.26     63.72 o 
  10   5   9     1068.81      987.15    195.19 o 
  11   5   9      292.93      209.54     53.75 o 
  12   5   9       20.19       21.91     35.64 o 
 -13   6   9     1736.37     1708.91     87.85 o 
 -12   6   9      501.62      436.43     36.80 o 
 -11   6   9    12838.48    12352.55    215.78 o 
 -10   6   9    12700.20    12622.76    194.38 o 
  -9   6   9       69.48       90.94     25.37 o 
  -8   6   9      970.69     1015.91     58.78 o 
  -7   6   9     7060.33     7120.93     92.83 o 
  -6   6   9     9884.35    10314.66    135.68 o 
  -5   6   9     1200.19     1352.36     60.79 o 
  -4   6   9     6618.98     6381.00    143.04 o 
  -3   6   9     4811.16     4690.75    110.61 o 
  -2   6   9     2385.29     1971.61    210.87 o 
  -1   6   9       11.15        3.12     35.94 o 
   0   6   9    11102.96    11173.43    161.65 o 
   1   6   9     8092.84     8195.21    155.29 o 
   2   6   9     7290.21     7243.99    134.92 o 
   3   6   9     3978.35     4138.05     93.32 o 
   4   6   9     3755.00     3869.06     77.58 o 
   5   6   9      202.78      166.60     23.23 o 
   6   6   9     1801.57     1967.12     61.43 o 
   7   6   9      334.88      339.86     63.23 o 
   8   6   9      628.79      534.47     40.95 o 
   9   6   9        5.61      -11.42     46.64 o 
  10   6   9     6210.61     6387.11    197.44 o 
  11   6   9     6299.64     6389.27    342.02 o 
 -13   7   9      842.71      936.28     84.15 o 
 -12   7   9     1156.99     1354.14     57.24 o 
 -11   7   9      360.66      318.86     38.21 o 
 -10   7   9      193.82      212.53     40.21 o 
  -9   7   9       70.34       88.11     24.78 o 
  -8   7   9       28.42       43.19     26.96 o 
  -7   7   9      532.79      580.55     35.93 o 
  -6   7   9     6848.96     6985.87    101.13 o 
  -5   7   9     3228.70     3580.57     93.85 o 
  -4   7   9      285.19      210.39     39.71 o 
  -3   7   9      173.30      131.15     42.53 o 
  -2   7   9     7777.49     7879.42    242.39 o 
  -1   7   9     5766.61     5796.35    123.40 o 
   0   7   9       40.45       28.98     39.28 o 
   1   7   9    13572.92    13551.72    223.32 o 
   2   7   9     2498.64     2639.13     84.27 o 
   3   7   9      967.14      857.00     58.66 o 
   4   7   9       15.94      -12.09     19.14 o 
   5   7   9     6285.37     6705.09    104.29 o 
   6   7   9     9935.55    10182.18    136.21 o 
   7   7   9      639.78      678.50     73.98 o 
   8   7   9      177.79      125.77     22.02 o 
   9   7   9       30.82        4.69     77.62 o 
  10   7   9      680.15      627.04     76.92 o 
  11   7   9       61.69       82.51     62.08 o 
 -12   8   9      688.45      609.43     68.31 o 
 -11   8   9     2513.81     2582.64     99.73 o 
 -10   8   9     4641.89     4374.88    130.27 o 
  -9   8   9     1251.88     1271.68     54.93 o 
  -8   8   9        7.46      -18.20     25.43 o 
  -7   8   9      133.92      143.01     23.03 o 
  -6   8   9     1054.66     1052.24     66.29 o 
  -5   8   9      637.57      489.74     70.53 o 
  -4   8   9       81.13       17.64     28.50 o 
  -3   8   9     8551.89     8535.65    167.41 o 
  -2   8   9     9542.97     9519.35    183.80 o 
  -1   8   9      448.93      360.75     55.11 o 
   0   8   9      163.05      192.11     53.48 o 
   1   8   9     2143.82     2070.45     62.83 o 
   2   8   9     8060.78     7949.25    117.40 o 
   3   8   9     4713.33     4641.35     78.77 o 
   4   8   9       57.76       23.65     22.89 o 
   5   8   9      989.18     1024.52     52.18 o 
   6   8   9        0.37      -20.14     24.59 o 
   7   8   9       47.36       74.15     41.32 o 
   8   8   9       36.21      145.30     68.10 o 
   9   8   9     1863.26     1529.20    100.20 o 
  10   8   9     2547.22     2275.68    133.28 o 
 -11   9   9      353.01      304.95     45.64 o 
 -10   9   9      239.74      260.78     37.78 o 
  -9   9   9      839.26      870.20     90.26 o 
  -8   9   9     1811.60     1696.60     62.79 o 
  -7   9   9        0.97        7.33     21.55 o 
  -6   9   9      111.52       81.90     26.25 o 
  -5   9   9     1250.22     1287.35    127.21 o 
  -4   9   9     6537.10     6563.11    136.19 o 
  -3   9   9     2481.22     2569.86     92.78 o 
  -2   9   9     1636.29     1478.74     87.16 o 
  -1   9   9     5581.09     5453.15    130.75 o 
   0   9   9      247.51      239.20     27.14 o 
   1   9   9     3078.86     3205.99     68.30 o 
   2   9   9       36.34       51.75     24.14 o 
   3   9   9     5420.70     5616.56    116.63 o 
   4   9   9     6216.88     6265.83    118.32 o 
   5   9   9       34.92       58.00     40.20 o 
   6   9   9      467.15      410.40     35.44 o 
   7   9   9       24.27       89.94     25.86 o 
   8   9   9     2264.09     2520.46    149.02 o 
   9   9   9     1141.40     1187.18    115.20 o 
  10   9   9      270.03      339.51     75.09 o 
 -11  10   9     1772.02     1650.53     73.04 o 
 -10  10   9       68.18       75.81     39.62 o 
  -9  10   9      153.50      115.44     41.02 o 
  -8  10   9       58.32       36.64     52.18 o 
  -7  10   9     2244.66     2286.89     85.31 o 
  -6  10   9      778.57      893.32    128.94 o 
  -5  10   9     1543.42     1541.72     27.32 o 
  -4  10   9      814.96      703.93     69.14 o 
  -3  10   9     1314.68     1293.50     70.88 o 
  -2  10   9     2601.77     2590.19     51.83 o 
  -1  10   9      208.95      115.83     39.67 o 
   0  10   9     3620.27     3565.09     81.65 o 
   1  10   9     1375.12     1338.75     54.71 o 
   2  10   9     2032.27     2111.72     89.57 o 
   3  10   9       65.28       65.66     31.13 o 
   4  10   9     2056.71     1867.88     66.95 o 
   5  10   9     2204.46     2141.29     71.05 o 
   6  10   9        6.69      -17.82     29.32 o 
   7  10   9      334.71      264.40     68.14 o 
   8  10   9      129.96      121.72     75.98 o 
   9  10   9      669.52      881.97    130.29 o 
 -10  11   9     1806.19     1723.45    117.26 o 
  -9  11   9     3214.29     3009.43     95.92 o 
  -8  11   9      179.50      213.32     54.81 o 
  -7  11   9        6.00       59.51     48.52 o 
  -6  11   9     3927.01     3720.63    123.38 o 
  -5  11   9    10983.74    11202.65    223.18 o 
  -4  11   9     9703.52     9485.13    183.50 o 
  -3  11   9     1803.77     1771.22     67.62 o 
  -2  11   9      728.42      790.01     40.12 o 
  -1  11   9      700.92      821.97     49.65 o 
   0  11   9      264.06      321.34     50.58 o 
   1  11   9        8.45       26.91     33.41 o 
   2  11   9      412.97      380.40     37.90 o 
   3  11   9     1598.96     1488.45    119.39 o 
   4  11   9     3853.86     3509.11    129.12 o 
   5  11   9     5507.34     5303.38    154.00 o 
   6  11   9     1648.93     1601.64     63.00 o 
   7  11   9       88.01       99.10     59.08 o 
   8  11   9      971.13     1078.59    256.14 o 
  -8  12   9       49.55       36.38     43.04 o 
  -7  12   9      157.83      219.38     52.13 o 
  -6  12   9       43.66       90.31     60.69 o 
  -5  12   9       28.64       30.87     47.85 o 
  -4  12   9       88.78      111.25     52.06 o 
  -3  12   9     1393.40     1302.17     95.39 o 
  -2  12   9     1541.40     1661.64    105.00 o 
  -1  12   9       13.76       54.50     29.56 o 
   0  12   9      255.66      204.58     34.62 o 
   1  12   9       56.60       55.97     33.02 o 
   2  12   9      607.82      595.82     73.48 o 
   3  12   9       81.76      115.68     40.70 o 
   4  12   9      519.93      400.66     45.69 o 
   5  12   9      946.15      861.33     73.44 o 
   6  12   9      226.80      211.36     42.46 o 
   7  12   9        3.33       42.66     58.69 o 
  -7  13   9     1499.12     1704.96    114.48 o 
  -6  13   9     1032.16     1180.73    104.49 o 
  -5  13   9      130.99      139.87     53.67 o 
  -4  13   9       25.86       27.95     37.86 o 
  -3  13   9      660.64      644.20     70.72 o 
  -2  13   9     1571.27     1623.33     81.00 o 
  -1  13   9      742.02      869.53     62.70 o 
   0  13   9      131.73      130.20     46.61 o 
   1  13   9       97.69      129.90     37.11 o 
   2  13   9       69.64       88.93     49.78 o 
   3  13   9       99.26      177.25     54.51 o 
   4  13   9        7.51       32.40     33.84 o 
   5  13   9      306.52      339.21     44.06 o 
  -5  14   9     1346.60     1501.62    134.89 o 
  -4  14   9       24.44       33.54     52.01 o 
  -3  14   9     3909.58     3898.62    119.93 o 
  -2  14   9     5121.91     5166.35    143.12 o 
  -1  14   9      447.04      502.30    115.77 o 
   0  14   9      145.33       84.99     54.53 o 
   1  14   9     1319.11     1458.44     75.35 o 
   2  14   9     6022.21     5834.63    133.16 o 
   3  14   9     2506.35     2429.11     96.60 o 
 -14   0  10    10078.88     8975.59    518.42 o 
 -13   0  10      812.23      818.89     67.91 o 
 -12   0  10     6733.55     6774.97    620.86 o 
 -11   0  10    10733.57    10559.63    190.62 o 
 -10   0  10     1257.36     1397.06     65.57 o 
  -9   0  10     3032.11     3084.18     89.83 o 
  -8   0  10     8194.61     8065.33    177.77 o 
  -7   0  10    37683.86    37222.99    658.13 o 
  -6   0  10    30858.56    30552.18    602.21 o 
  -5   0  10    11647.57    11715.23    255.76 o 
  -4   0  10     5121.19     5003.64    147.85 o 
  -3   0  10     3696.34     3550.08    201.36 o 
  -2   0  10     1343.59     1271.42    208.27 o 
  -1   0  10      374.74      317.91     68.85 o 
   0   0  10      407.86      524.43     61.12 o 
   1   0  10     4247.95     4368.39    121.10 o 
   2   0  10    53360.00    53539.15   1054.62 o 
   3   0  10    65763.79    65297.11   1337.14 o 
   4   0  10    13062.36    12890.88    222.99 o 
   5   0  10       17.39       52.39     31.01 o 
   6   0  10     2452.66     2368.00     76.99 o 
   7   0  10    10689.73    10509.18    157.48 o 
   8   0  10     2627.66     2691.65     64.12 o 
   9   0  10     4443.19     4258.06     66.57 o 
  10   0  10    10221.80     9866.54    340.04 o 
  11   0  10     1270.09     1216.56    264.04 o 
 -14   1  10      439.12      524.16     44.20 o 
 -13   1  10      900.50      937.79     45.65 o 
 -12   1  10        8.25       -7.59     30.46 o 
 -11   1  10      305.99      293.50     39.11 o 
 -10   1  10      454.46      573.60     45.89 o 
  -9   1  10     3805.77     3867.72     73.95 o 
  -8   1  10     1094.79     1093.80     48.20 o 
  -7   1  10     2668.97     2616.26     70.77 o 
  -6   1  10     3751.32     3719.72     92.47 o 
  -5   1  10      797.90      980.60     97.81 o 
  -4   1  10      530.91      565.23     59.67 o 
  -3   1  10     5949.97     5959.63    125.20 o 
  -2   1  10    17409.19    17275.38    254.80 o 
  -1   1  10      922.68      959.12     70.31 o 
   0   1  10     4283.17     4199.59    104.14 o 
   1   1  10      210.21      200.89     38.24 o 
   2   1  10     2117.41     2141.32     74.96 o 
   3   1  10     2351.09     2494.25    107.85 o 
   4   1  10     2951.82     3019.42     72.74 o 
   5   1  10     2212.46     2358.47     54.37 o 
   6   1  10       87.16       57.38     33.58 o 
   7   1  10      564.23      563.81     28.38 o 
   8   1  10      290.85      299.02     41.25 o 
   9   1  10      471.70      490.31     38.22 o 
  10   1  10        8.52      -21.06     39.12 o 
  11   1  10       87.93      120.81    101.17 o 
 -14   2  10      728.75      760.82     56.43 o 
 -13   2  10      480.11      506.28     37.30 o 
 -12   2  10      384.31      289.66     36.26 o 
 -11   2  10      425.99      478.50     38.44 o 
 -10   2  10       42.24       55.92     30.93 o 
  -9   2  10     3067.85     2981.97     66.14 o 
  -8   2  10     6037.92     6021.81    101.65 o 
  -7   2  10      318.09      354.96     40.17 o 
  -6   2  10     2305.27     2381.39     97.09 o 
  -5   2  10      328.52      325.92     56.41 o 
  -4   2  10     2094.97     2253.38    131.22 o 
  -3   2  10     6794.90     7015.56    139.23 o 
  -2   2  10       10.81       38.21     40.49 o 
  -1   2  10     9677.04     9544.02    147.14 o 
   0   2  10     5199.83     5291.02    134.52 o 
   1   2  10      398.36      411.00     48.26 o 
   2   2  10      902.41     1057.26     64.57 o 
   3   2  10     1299.02     1391.29     68.31 o 
   4   2  10     8042.45     8179.62    119.59 o 
   5   2  10     3208.94     3199.23     56.89 o 
   6   2  10        6.86       33.85     31.13 o 
   7   2  10      718.15      840.88     29.21 o 
   8   2  10      204.27      323.27     49.06 o 
   9   2  10      377.32      216.02     28.54 o 
  10   2  10      484.36      514.66     46.64 o 
  11   2  10       15.95        9.63     54.49 o 
  12   2  10      556.10      386.93    131.77 o 
 -14   3  10      473.22      388.88     43.73 o 
 -13   3  10     2770.19     2727.88     73.03 o 
 -12   3  10     6957.34     6812.83    112.66 o 
 -11   3  10     8054.65     7778.57    129.76 o 
 -10   3  10       65.37       93.15     32.70 o 
  -9   3  10      762.56      798.79     47.35 o 
  -8   3  10       36.35       50.51     33.71 o 
  -7   3  10     8710.32     8816.92    122.68 o 
  -6   3  10       54.09       74.83     39.17 o 
  -5   3  10    16804.57    16567.88    258.35 o 
  -4   3  10    33811.05    33988.74    504.36 o 
  -3   3  10     3687.98     3601.17     90.45 o 
  -2   3  10      289.64      395.70     56.62 o 
  -1   3  10    10729.30    10816.80    163.02 o 
   0   3  10    22046.61    21868.08    308.87 o 
   1   3  10    18341.32    18035.38    252.33 o 
   2   3  10      135.19      124.07     39.19 o 
   3   3  10     8348.73     8347.24    130.34 o 
   4   3  10      539.09      756.80     97.08 o 
   5   3  10      845.44      844.26     45.45 o 
   6   3  10     2804.35     2979.94     59.86 o 
   7   3  10     7025.31     6994.98     89.82 o 
   8   3  10     9114.17     8947.81    101.32 o 
   9   3  10     2571.85     2398.54    101.38 o 
  10   3  10     1323.98     1386.48     77.81 o 
  11   3  10      816.02      842.47     73.54 o 
  12   3  10      364.17      169.78    117.46 o 
 -13   4  10       79.70       91.30     35.81 o 
 -12   4  10     2455.22     2187.22     80.36 o 
 -11   4  10       26.49       54.66     30.92 o 
 -10   4  10      769.07      794.91     51.15 o 
  -9   4  10     1235.98     1218.09     59.15 o 
  -8   4  10    12114.45    11901.58    152.40 o 
  -7   4  10     3020.49     3025.96     75.38 o 
  -6   4  10      318.69      348.06     41.05 o 
  -5   4  10      543.99      675.72     69.69 o 
  -4   4  10     8429.60     8279.18    161.72 o 
  -3   4  10     8602.13     8534.36    157.20 o 
  -2   4  10      412.77      448.78     50.12 o 
  -1   4  10    13442.97    13506.62    228.91 o 
   0   4  10     2699.49     2622.68    135.85 o 
   1   4  10     2057.45     2124.00     68.19 o 
   2   4  10      523.85      637.38     50.79 o 
   3   4  10    15345.71    14765.86    203.83 o 
   4   4  10    12469.97    12081.74    164.25 o 
   5   4  10     1246.53     1136.50     48.80 o 
   6   4  10      327.68      316.23     25.66 o 
   7   4  10     1156.35     1187.84     37.07 o 
   8   4  10     2007.33     1939.13     40.61 o 
   9   4  10       17.36       -3.58     45.57 o 
  10   4  10      655.99      649.29     65.65 o 
  11   4  10      359.64      211.60     64.16 o 
 -13   5  10     4867.58     4665.81     84.27 o 
 -12   5  10     1988.04     1944.01     81.58 o 
 -11   5  10      864.33      911.83     43.08 o 
 -10   5  10     2371.29     2374.89     57.23 o 
  -9   5  10      269.52      257.17     35.43 o 
  -8   5  10     3177.05     3137.06     62.56 o 
  -7   5  10      558.97      549.15     42.41 o 
  -6   5  10        3.16       36.21     30.40 o 
  -5   5  10     3354.02     3428.63    107.76 o 
  -4   5  10     5330.68     5338.22    123.13 o 
  -3   5  10     3685.91     3593.93    112.84 o 
  -2   5  10      767.36      779.26     56.60 o 
  -1   5  10      714.70      806.06     55.81 o 
   0   5  10      540.45      536.76     59.99 o 
   1   5  10     7345.80     7320.00    144.60 o 
   2   5  10     1821.68     1867.09     57.27 o 
   3   5  10     1714.46     1703.38     77.85 o 
   4   5  10     4180.75     4386.85     74.51 o 
   5   5  10        2.76        9.84     25.95 o 
   6   5  10     3458.61     3614.80     71.17 o 
   7   5  10      145.73      195.46     26.70 o 
   8   5  10     4575.03     4339.07    106.60 o 
   9   5  10     5275.95     5242.02    191.21 o 
  10   5  10      229.07      232.54     99.94 o 
  11   5  10     1870.73     2018.41    471.08 o 
 -13   6  10      176.36      172.75     30.59 o 
 -12   6  10        2.60       17.72     38.90 o 
 -11   6  10      371.82      359.63     39.50 o 
 -10   6  10      205.96      210.03     35.49 o 
  -9   6  10        1.70       39.97     27.11 o 
  -8   6  10      254.25      259.00     29.57 o 
  -7   6  10       23.25       64.46     27.44 o 
  -6   6  10     1775.71     1774.23     70.65 o 
  -5   6  10      295.88      285.97     54.17 o 
  -4   6  10     1192.01      961.85    128.88 o 
  -3   6  10       19.91      -17.90     33.68 o 
  -2   6  10      214.14      212.85     41.45 o 
  -1   6  10        3.62      -10.63     34.00 o 
   0   6  10       96.37      147.27     36.53 o 
   1   6  10     1473.21     1579.42     66.12 o 
   2   6  10      890.11     1008.97     47.28 o 
   3   6  10       24.11       56.80     30.92 o 
   4   6  10      145.44      173.17     28.58 o 
   5   6  10        7.69       38.36     25.23 o 
   6   6  10      492.26      652.07     43.81 o 
   7   6  10       77.61       79.38     24.09 o 
   8   6  10        8.39       34.87     20.80 o 
   9   6  10        4.36       -8.96     52.46 o 
  10   6  10       23.26      136.78     56.03 o 
  11   6  10      345.84      143.70     81.87 o 
 -12   7  10     1257.09     1224.47    106.79 o 
 -11   7  10     7804.64     7454.77    157.08 o 
 -10   7  10    11472.76    10976.29    161.73 o 
  -9   7  10     2503.16     2709.27     94.02 o 
  -8   7  10      416.08      398.73     43.55 o 
  -7   7  10     1670.33     1619.18     59.36 o 
  -6   7  10      504.66      460.82     35.28 o 
  -5   7  10      847.90      915.87     68.78 o 
  -4   7  10     3534.83     3090.36    348.10 o 
  -3   7  10    11058.56    10830.34    171.82 o 
  -2   7  10    17177.59    17060.06    247.66 o 
  -1   7  10    20800.00    20720.08    331.93 o 
   0   7  10     8913.36     8724.70    141.26 o 
   1   7  10      319.16      309.72     46.99 o 
   2   7  10      203.23      142.40     40.45 o 
   3   7  10     1088.41     1229.27     51.08 o 
   4   7  10      188.79      367.10     60.48 o 
   5   7  10     2312.17     2289.02     54.98 o 
   6   7  10     9557.46     9498.83    119.35 o 
   7   7  10     6048.77     6057.25    116.03 o 
   8   7  10      351.48      398.85     76.83 o 
   9   7  10     1268.40     1347.57     90.80 o 
  10   7  10     5349.38     5065.21    269.70 o 
 -12   8  10       54.49       41.16     38.34 o 
 -11   8  10     1028.50     1323.23    249.20 o 
 -10   8  10     3855.11     3736.07     79.90 o 
  -9   8  10      143.77      133.03     32.92 o 
  -8   8  10     1162.70     1201.69     46.67 o 
  -7   8  10      337.38      359.40     28.79 o 
  -6   8  10    10856.70    10729.37    136.14 o 
  -5   8  10     5335.24     5615.64    158.45 o 
  -4   8  10     1750.00     1797.70     82.97 o 
  -3   8  10     5532.97     5370.36    110.99 o 
  -2   8  10       81.16      112.01     52.00 o 
  -1   8  10     6647.87     6657.15    132.26 o 
   0   8  10       87.10      107.52     38.40 o 
   1   8  10    12599.97    11753.47    495.94 o 
   2   8  10     7397.55     7308.64    146.72 o 
   3   8  10       37.56       15.98     22.93 o 
   4   8  10       43.71       70.41     26.76 o 
   5   8  10     2473.30     2355.61     51.75 o 
   6   8  10     2317.52     2147.69     82.67 o 
   7   8  10       83.43       75.30     33.74 o 
   8   8  10      408.64      486.26     72.93 o 
   9   8  10       70.93       56.15     66.81 o 
  10   8  10        0.78       25.22     55.14 o 
 -11   9  10      416.79      465.90     52.78 o 
 -10   9  10      315.75      306.63     66.44 o 
  -9   9  10     1278.38     1244.89    167.62 o 
  -8   9  10       43.26      106.38     41.09 o 
  -7   9  10     3788.42     3756.07    116.57 o 
  -6   9  10      937.75      953.65     56.77 o 
  -5   9  10     2545.06     2757.05     77.13 o 
  -4   9  10     2885.19     3011.19     93.53 o 
  -3   9  10       87.73       86.38     40.46 o 
  -2   9  10     1886.78     1963.58     77.56 o 
  -1   9  10      317.20      309.20     48.41 o 
   0   9  10     4148.38     4316.45    100.66 o 
   1   9  10       20.46       33.66     28.03 o 
   2   9  10     4817.81     4821.11     91.42 o 
   3   9  10      676.87      866.40     57.97 o 
   4   9  10     1946.39     1977.51     74.55 o 
   5   9  10     1533.83     1606.86     74.82 o 
   6   9  10        0.57       10.17     32.20 o 
   7   9  10      516.42      591.79     54.93 o 
   8   9  10        0.26      -43.40     71.05 o 
   9   9  10      282.83      247.77     91.73 o 
 -10  10  10     1328.93     1321.40     83.36 o 
  -9  10  10     6319.18     6014.50    133.54 o 
  -8  10  10     7578.43     7443.72    157.71 o 
  -7  10  10     2290.08     2256.32    101.15 o 
  -6  10  10      816.73      973.96     59.40 o 
  -5  10  10     2170.02     2142.15     55.91 o 
  -4  10  10     3499.89     3599.75    110.71 o 
  -3  10  10     2148.54     2312.79     82.57 o 
  -2  10  10      407.36      342.29     27.31 o 
  -1  10  10     2452.15     2436.94     74.91 o 
   0  10  10     5817.57     5746.26    101.23 o 
   1  10  10     2752.04     2624.09     80.40 o 
   2  10  10      597.39      741.09     52.57 o 
   3  10  10     2812.94     2864.84     87.75 o 
   4  10  10     7749.77     7743.29    128.80 o 
   5  10  10     7482.63     7399.62    129.65 o 
   6  10  10      960.34      976.63     64.31 o 
   7  10  10      740.91      899.60    155.96 o 
   8  10  10      148.96       60.20     85.63 o 
  -9  11  10       41.56       33.34     44.17 o 
  -8  11  10       50.93       58.73     43.01 o 
  -7  11  10      194.35      191.18     46.84 o 
  -6  11  10      284.29      364.59     49.79 o 
  -5  11  10      121.11      103.19     46.03 o 
  -4  11  10       79.92       78.45     40.51 o 
  -3  11  10       35.56       62.41     43.85 o 
  -2  11  10      184.75      144.49     41.99 o 
  -1  11  10      311.43      337.30     58.41 o 
   0  11  10      316.16      280.15     43.96 o 
   1  11  10       36.13       53.87     41.60 o 
   2  11  10      125.90      104.98     34.04 o 
   3  11  10       42.02       23.28     46.21 o 
   4  11  10      563.03      687.47     81.49 o 
   5  11  10      443.45      478.79     59.17 o 
   6  11  10        4.04       92.23     72.02 o 
   7  11  10      222.82      230.34     69.23 o 
  -8  12  10      199.55      199.64     55.34 o 
  -7  12  10       11.56       61.19     51.36 o 
  -6  12  10       36.65       29.54     49.70 o 
  -5  12  10      242.07      195.24     55.22 o 
  -4  12  10      117.35      133.74     52.00 o 
  -3  12  10      268.91      358.05     55.91 o 
  -2  12  10      581.48      574.90     96.99 o 
  -1  12  10        1.73       -6.02     26.87 o 
   0  12  10      719.81      741.21     54.21 o 
   1  12  10      570.61      462.07     67.48 o 
   2  12  10       94.32      149.99     46.60 o 
   3  12  10       84.50      153.62     51.61 o 
   4  12  10     1396.46     1271.17     93.57 o 
   5  12  10     3141.05     2914.33    127.14 o 
   6  12  10      243.40      282.72     72.02 o 
  -6  13  10      541.75      737.27    117.73 o 
  -5  13  10      376.79      387.64     58.23 o 
  -4  13  10       25.65       47.72     58.49 o 
  -3  13  10     2752.44     2898.61    105.65 o 
  -2  13  10     5260.29     5336.45    152.35 o 
  -1  13  10      350.97      561.31     71.38 o 
   0  13  10      515.96      465.58     57.22 o 
   1  13  10        1.85       59.89     31.67 o 
   2  13  10     1418.65     1339.99     90.61 o 
   3  13  10      495.10      483.02     51.45 o 
   4  13  10     1049.11     1251.37     93.53 o 
  -3  14  10      132.19       66.11     45.54 o 
  -2  14  10      294.53      249.52     62.77 o 
  -1  14  10      694.75      834.10    110.41 o 
   0  14  10       56.22       62.81     42.24 o 
   1  14  10     1324.73     1303.18    103.79 o 
 -13   1  11       11.15       38.83     33.88 o 
 -12   1  11     3111.39     3087.18     74.77 o 
 -11   1  11     4784.74     4793.84     95.68 o 
 -10   1  11     2876.85     3039.76     81.27 o 
  -9   1  11      439.78      386.70     36.32 o 
  -8   1  11     1474.79     1549.87     78.53 o 
  -7   1  11     1350.14     1263.82     66.96 o 
  -6   1  11     2231.52     2260.39     76.49 o 
  -5   1  11     1819.76     2107.71     82.93 o 
  -4   1  11      531.15      534.08     56.37 o 
  -3   1  11     9042.99     9330.59    175.88 o 
  -2   1  11    16406.38    16152.69    254.53 o 
  -1   1  11     8062.46     7751.43    150.64 o 
   0   1  11       14.29       69.63     37.91 o 
   1   1  11       35.25       52.69     35.69 o 
   2   1  11    12968.32    12615.81    175.81 o 
   3   1  11    18728.09    18223.39    232.83 o 
   4   1  11     1925.16     1902.76     83.40 o 
   5   1  11     5862.98     6064.92     83.14 o 
   6   1  11      802.25      915.32     50.15 o 
   7   1  11     2729.37     2662.46     54.26 o 
   8   1  11      780.90      891.14     28.75 o 
   9   1  11     3303.48     3063.23     52.48 o 
  10   1  11     8166.16     7678.66    212.25 o 
  11   1  11     3504.84     4478.81    430.36 o 
 -13   2  11      328.37      300.23     35.75 o 
 -12   2  11     3653.03     3389.15     79.95 o 
 -11   2  11     6632.23     6451.67    119.15 o 
 -10   2  11     1012.89     1106.86     96.35 o 
  -9   2  11     2574.20     2621.77     66.05 o 
  -8   2  11       58.88       72.32     32.78 o 
  -7   2  11     4013.93     4067.52     92.74 o 
  -6   2  11     2346.50     2352.76    110.84 o 
  -5   2  11     6544.80     6569.35    182.55 o 
  -4   2  11    14818.87    14896.74    245.07 o 
  -3   2  11       67.57       18.95     39.95 o 
  -2   2  11     2798.98     2916.25    101.77 o 
  -1   2  11     2292.70     2357.82     82.86 o 
   0   2  11     8861.23     8724.68    157.08 o 
   1   2  11     5808.43     5619.56    144.08 o 
   2   2  11      183.52      245.16     36.92 o 
   3   2  11      640.35      675.76     41.65 o 
   4   2  11       14.84       42.87     24.63 o 
   5   2  11       23.83       33.17     23.52 o 
   6   2  11     2015.72     2205.44     55.51 o 
   7   2  11     2172.15     2249.77     43.60 o 
   8   2  11      612.38      686.49     41.41 o 
   9   2  11       82.01       94.20     21.91 o 
  10   2  11     1576.29     1604.97     72.47 o 
  11   2  11      355.61      526.60    132.27 o 
 -13   3  11     3815.52     3672.06     86.55 o 
 -12   3  11     6163.38     6074.64    103.68 o 
 -11   3  11      726.22      643.84     46.19 o 
 -10   3  11      131.28      191.25     36.64 o 
  -9   3  11     4817.03     4744.73    118.53 o 
  -8   3  11    12981.93    12876.88    179.20 o 
  -7   3  11     5716.15     5486.60    263.94 o 
  -6   3  11     3868.25     3937.84    112.03 o 
  -5   3  11    10240.13     9917.23    224.97 o 
  -4   3  11     1475.61     1330.71     74.10 o 
  -3   3  11       76.34      148.79     42.40 o 
  -2   3  11     1154.81     1282.65     67.70 o 
  -1   3  11    10269.43    10276.77    178.74 o 
   0   3  11     4782.48     4749.80     99.17 o 
   1   3  11      168.23      201.30     43.45 o 
   2   3  11      950.00     1043.45     82.85 o 
   3   3  11     5500.47     5535.94    116.03 o 
   4   3  11     2892.98     2809.87     74.30 o 
   5   3  11      118.67      100.52     30.27 o 
   6   3  11      404.96      434.62     44.40 o 
   7   3  11      254.76      279.03     38.47 o 
   8   3  11      918.01     1025.79     29.85 o 
   9   3  11      661.71      771.32     52.58 o 
  10   3  11      595.83      511.97     69.82 o 
  11   3  11        1.01      108.08    107.10 o 
 -13   4  11     1092.41     1182.36     74.49 o 
 -12   4  11     2404.89     2401.51     74.42 o 
 -11   4  11      415.73      432.93     39.48 o 
 -10   4  11     1013.11     1146.19     97.40 o 
  -9   4  11     3649.21     3577.03    129.15 o 
  -8   4  11     2939.19     3032.25     73.29 o 
  -7   4  11     2010.04     2102.64     70.09 o 
  -6   4  11     2005.01     2212.04    142.47 o 
  -5   4  11     9256.04     9119.57    187.90 o 
  -4   4  11    24173.56    24242.66    352.38 o 
  -3   4  11    12860.97    13171.37    221.43 o 
  -2   4  11      663.59      719.74     61.33 o 
  -1   4  11      758.74      826.75     54.70 o 
   0   4  11        0.95       19.39     31.86 o 
   1   4  11      758.57      753.44     99.66 o 
   2   4  11       37.89       75.35     33.94 o 
   3   4  11    10812.46    10852.42    159.27 o 
   4   4  11    16173.81    16174.88    227.33 o 
   5   4  11     4003.62     4125.99     70.42 o 
   6   4  11        0.75       17.80     26.43 o 
   7   4  11      547.83      469.18     28.09 o 
   8   4  11     4686.99     4386.02     63.12 o 
   9   4  11     5567.57     5112.72    106.47 o 
  10   4  11      283.14      253.54     75.40 o 
  11   4  11      832.99     1006.98     76.91 o 
 -13   5  11       64.64      107.96     37.66 o 
 -12   5  11      469.29      509.96     44.83 o 
 -11   5  11      117.78      122.59     30.57 o 
 -10   5  11      499.05      472.88     38.30 o 
  -9   5  11      120.10      129.48     30.88 o 
  -8   5  11     3440.32     3646.69    209.16 o 
  -7   5  11     5046.62     5102.27     88.35 o 
  -6   5  11      556.00      460.01     47.27 o 
  -5   5  11      277.69      257.25     47.00 o 
  -4   5  11     1369.14     1426.29     77.50 o 
  -3   5  11     3269.63     3343.84    108.61 o 
  -2   5  11      251.87      316.46     49.86 o 
  -1   5  11      296.35      335.78     56.10 o 
   0   5  11      402.41      378.64     49.66 o 
   1   5  11       68.89       34.28     40.32 o 
   2   5  11     1000.45     1134.38     71.58 o 
   3   5  11     4863.71     4758.24    106.42 o 
   4   5  11     2636.47     2715.55     70.34 o 
   5   5  11       65.07       76.87     29.61 o 
   6   5  11      555.59      601.81     31.42 o 
   7   5  11     1111.99     1178.11     40.46 o 
   8   5  11       45.93       86.63     39.96 o 
   9   5  11       48.51       15.22     40.58 o 
  10   5  11      449.34      365.64    106.25 o 
 -12   6  11        9.04       48.23     29.17 o 
 -11   6  11      429.71      469.75     37.30 o 
 -10   6  11      374.86      401.75     36.24 o 
  -9   6  11      642.02      694.84     51.87 o 
  -8   6  11      960.51      916.10     69.40 o 
  -7   6  11     2100.13     2116.76     67.43 o 
  -6   6  11     2780.10     3205.80     92.91 o 
  -5   6  11     8785.50     8410.59    170.38 o 
  -4   6  11     1514.14     1692.29     80.20 o 
  -3   6  11       10.32       31.70     43.40 o 
  -2   6  11      427.77      455.23     48.24 o 
  -1   6  11    12736.21    12862.52    211.30 o 
   0   6  11       98.11      136.15     53.82 o 
   1   6  11     4409.97     4677.38    114.31 o 
   2   6  11    16665.44    16862.09    229.03 o 
   3   6  11       12.90       48.15     35.30 o 
   4   6  11     2639.72     2630.94     83.67 o 
   5   6  11      634.08      729.06     63.43 o 
   6   6  11    16284.37    16651.87    208.30 o 
   7   6  11     9600.96     9999.08    136.43 o 
   8   6  11      116.81       41.21     63.71 o 
   9   6  11     2201.21     2251.91    144.03 o 
  10   6  11      178.34      127.45     57.40 o 
 -12   7  11      149.86      233.08     49.95 o 
 -11   7  11     2668.10     2719.05    164.98 o 
 -10   7  11     6149.34     6176.58    112.63 o 
  -9   7  11     1400.27     1487.72    110.09 o 
  -8   7  11      605.38      567.00     42.11 o 
  -7   7  11        4.99      -34.62     34.62 o 
  -6   7  11     4112.78     4414.02    248.90 o 
  -5   7  11      706.31      791.68     61.79 o 
  -4   7  11     1819.07     1729.78     90.63 o 
  -3   7  11     6170.65     6172.01    134.38 o 
  -2   7  11      669.42      705.21     53.52 o 
  -1   7  11      899.83      876.37     82.45 o 
   0   7  11     1632.95     1850.15     64.93 o 
   1   7  11    11308.52    11454.35    199.20 o 
   2   7  11     1223.43     1435.99     56.49 o 
   3   7  11        0.04       34.90     28.61 o 
   4   7  11      100.22       86.42     24.08 o 
   5   7  11      168.04      205.13     31.90 o 
   6   7  11      146.28      105.51     26.89 o 
   7   7  11      651.65      834.52     58.35 o 
   8   7  11      983.15     1160.65     67.40 o 
   9   7  11       39.47      129.33     60.67 o 
  10   7  11      189.02      305.20     94.21 o 
 -11   8  11       12.90       53.46     57.02 o 
 -10   8  11      187.96       81.05     50.86 o 
  -9   8  11     2020.84     1874.91     74.09 o 
  -8   8  11        6.09      -10.31     30.28 o 
  -7   8  11     2930.91     2811.01     66.61 o 
  -6   8  11     3093.68     2960.59     63.56 o 
  -5   8  11      599.41      537.41     55.17 o 
  -4   8  11      172.44       86.53     42.58 o 
  -3   8  11     1936.21     1980.82     90.65 o 
  -2   8  11     8115.56     7952.75    156.58 o 
  -1   8  11     3887.28     3707.34     92.26 o 
   0   8  11        4.85      -19.05     34.66 o 
   1   8  11      689.21      726.64     47.98 o 
   2   8  11       28.11       38.36     37.32 o 
   3   8  11        0.06       18.19     26.79 o 
   4   8  11      166.07      124.93     29.85 o 
   5   8  11      791.50      712.62     43.52 o 
   6   8  11     3696.40     3746.46     98.37 o 
   7   8  11     3669.88     3873.14     94.59 o 
   8   8  11     1949.03     2107.33    195.44 o 
   9   8  11      488.37      611.91     82.65 o 
 -10   9  11     1280.69     1352.62    108.85 o 
  -9   9  11      356.62      352.21     67.19 o 
  -8   9  11     4260.10     4280.64     97.89 o 
  -7   9  11     1688.12     1649.92    121.90 o 
  -6   9  11       39.21       85.77     24.30 o 
  -5   9  11      242.07      276.34     49.46 o 
  -4   9  11      329.60      260.66     42.67 o 
  -3   9  11     2207.57     2084.58     93.05 o 
  -2   9  11      163.55       84.31     39.66 o 
  -1   9  11     4809.16     4879.78    127.68 o 
   0   9  11     3366.26     3733.07    108.21 o 
   1   9  11      154.43      197.29     32.71 o 
   2   9  11      201.13      176.04     34.80 o 
   3   9  11       58.04      138.08     42.68 o 
   4   9  11      335.95      379.36     41.72 o 
   5   9  11      994.47     1104.07     60.22 o 
   6   9  11       19.46       16.25     41.61 o 
   7   9  11      517.04      611.48     71.54 o 
   8   9  11      671.33      736.74    105.91 o 
  -9  10  11     2518.37     2599.60     87.98 o 
  -8  10  11      536.78      510.69     55.06 o 
  -7  10  11     1054.38     1157.14     70.72 o 
  -6  10  11      215.45      286.21     48.19 o 
  -5  10  11     1583.70     1424.43     95.00 o 
  -4  10  11     1497.15     1564.36     76.64 o 
  -3  10  11        0.24       10.35     34.66 o 
  -2  10  11      248.33      334.42     77.85 o 
  -1  10  11      141.90      163.78     27.98 o 
   0  10  11     1355.28     1372.20     77.40 o 
   1  10  11       35.18       -1.83     25.84 o 
   2  10  11      982.08      992.35     68.19 o 
   3  10  11        8.10       43.21     33.26 o 
   4  10  11      267.70      300.07     39.37 o 
   5  10  11       52.08       62.01     38.18 o 
   6  10  11      596.82      502.88     41.70 o 
   7  10  11      419.24      426.57     98.27 o 
  -8  11  11     1863.51     1939.38    147.67 o 
  -7  11  11     1574.20     1724.65     83.99 o 
  -6  11  11      706.99      819.82     76.13 o 
  -5  11  11      130.13       84.54     52.21 o 
  -4  11  11     2574.58     2562.39     90.95 o 
  -3  11  11      192.13      147.66     31.24 o 
  -2  11  11       98.86       70.40     50.13 o 
  -1  11  11     1122.61     1092.15     64.99 o 
   0  11  11    11758.83    11039.81    301.90 o 
   1  11  11     9267.38     8845.21    178.77 o 
   2  11  11      360.44      260.98     46.26 o 
   3  11  11      340.36      321.82     46.90 o 
   4  11  11      805.83      804.05     65.17 o 
   5  11  11     6443.76     6377.19    156.79 o 
   6  11  11     1080.68     1375.93     79.10 o 
  -7  12  11      290.28      262.81     65.77 o 
  -6  12  11       98.54       99.88     52.74 o 
  -5  12  11       90.35      131.66     46.87 o 
  -4  12  11       85.95      129.77     50.65 o 
  -3  12  11      710.90      719.05     68.80 o 
  -2  12  11     1992.61     2005.10     93.59 o 
  -1  12  11      478.62      301.81     67.25 o 
   0  12  11        8.87      -14.65     40.91 o 
   1  12  11       40.73       41.08     40.33 o 
   2  12  11      567.55      507.66     51.40 o 
   3  12  11      342.29      259.07     56.20 o 
   4  12  11       31.96       23.32     33.40 o 
   5  12  11       89.92      218.48     53.82 o 
  -5  13  11      237.42      185.57    190.50 o 
  -4  13  11        6.84      -35.80     49.07 o 
  -3  13  11      688.87      608.50    121.68 o 
  -2  13  11     1508.59     1514.35     81.06 o 
  -1  13  11      685.84      793.02     96.07 o 
   0  13  11       41.51      187.04    117.11 o 
   1  13  11       10.36       48.59     69.98 o 
   2  13  11     1328.00     1360.98     68.26 o 
 -13   0  12     1161.23     1269.64     85.52 o 
 -12   0  12     2544.18     2459.56    111.04 o 
 -11   0  12     2211.68     2186.60     98.29 o 
 -10   0  12     1684.05     1894.08    205.76 o 
  -9   0  12     4554.17     5029.28    228.04 o 
  -8   0  12      659.05      643.57    101.20 o 
  -7   0  12     4773.73     4748.16    239.38 o 
  -6   0  12    11798.17    11841.79    307.42 o 
  -5   0  12     3437.74     3606.91    171.45 o 
  -4   0  12       30.88       61.92     57.25 o 
  -3   0  12     4088.19     4133.57    187.54 o 
  -2   0  12    35454.24    35000.14    725.41 o 
  -1   0  12    29884.81    29089.17    675.30 o 
   0   0  12     1034.28     1036.96     95.99 o 
   1   0  12     1952.22     2139.88    117.18 o 
   2   0  12     2088.62     2160.18     94.61 o 
   3   0  12    17012.59    16843.54    307.65 o 
   4   0  12      241.61      222.71     70.82 o 
   5   0  12    17648.82    17545.59    298.01 o 
   6   0  12    10913.57    10991.89    216.15 o 
   7   0  12      515.65      521.42     49.10 o 
   8   0  12       10.94       24.35     29.59 o 
   9   0  12     1210.68     1038.43     40.98 o 
  10   0  12     5139.80     4872.64    422.46 o 
 -13   1  12       54.83       49.98     41.33 o 
 -12   1  12     3612.56     3335.27     93.59 o 
 -11   1  12     5287.68     5260.50    162.05 o 
 -10   1  12     1242.57     1011.54     57.73 o 
  -9   1  12      755.16      780.81     60.25 o 
  -8   1  12      224.50      156.28     40.32 o 
  -7   1  12      411.01      475.12     66.15 o 
  -6   1  12      750.54      770.07     59.90 o 
  -5   1  12     2610.21     2444.18     92.40 o 
  -4   1  12     6925.04     6812.24    137.46 o 
  -3   1  12     2184.23     2156.32    103.18 o 
  -2   1  12      637.44      636.04     56.69 o 
  -1   1  12     5753.40     5680.05    132.00 o 
   0   1  12     2713.86     2740.63     89.94 o 
   1   1  12      223.26      225.65     48.51 o 
   2   1  12      176.89      175.40     36.28 o 
   3   1  12      168.34      166.15     35.16 o 
   4   1  12       66.98       53.01     35.04 o 
   5   1  12      601.84      635.21     36.03 o 
   6   1  12     4002.85     4205.48     78.87 o 
   7   1  12      716.18      731.72     57.08 o 
   8   1  12        0.76       18.46     19.07 o 
   9   1  12      296.56      283.91     28.70 o 
  10   1  12     1759.47     1784.34    130.70 o 
  11   1  12      859.60      994.96    268.48 o 
 -13   2  12      811.23      877.27     54.08 o 
 -12   2  12      880.37      855.46     54.60 o 
 -11   2  12      233.36      207.34     39.15 o 
 -10   2  12     1555.92     1639.29     67.19 o 
  -9   2  12     2378.78     2382.33     85.48 o 
  -8   2  12       86.69       61.30     44.14 o 
  -7   2  12      385.40      342.00     52.32 o 
  -6   2  12      451.85      424.30     48.90 o 
  -5   2  12     8107.00     8020.06    162.22 o 
  -4   2  12     3109.42     2953.98     91.72 o 
  -3   2  12       46.01       37.57     55.94 o 
  -2   2  12     3098.44     3181.85     91.66 o 
  -1   2  12     1206.37     1301.89     71.34 o 
   0   2  12        7.73       55.98     40.80 o 
   1   2  12       42.11       64.82     49.17 o 
   2   2  12      429.84      479.63     52.87 o 
   3   2  12     6633.49     6708.69    126.00 o 
   4   2  12     4344.63     4477.01     93.32 o 
   5   2  12       78.17       63.33     35.91 o 
   6   2  12      697.23      627.02     37.68 o 
   7   2  12        0.11       63.28     21.58 o 
   8   2  12      232.91      230.09     23.56 o 
   9   2  12      849.57      805.75     84.83 o 
  10   2  12      310.03      252.39     38.38 o 
 -13   3  12      406.81      327.73     44.18 o 
 -12   3  12      927.22      962.84     50.47 o 
 -11   3  12     1645.36     1617.27     60.06 o 
 -10   3  12     1117.93     1132.54     51.35 o 
  -9   3  12     9707.28     9520.15    161.51 o 
  -8   3  12     8163.25     8200.61    138.89 o 
  -7   3  12      961.93     1006.67     62.44 o 
  -6   3  12      442.41      433.23     53.30 o 
  -5   3  12     2474.02     2425.09     81.25 o 
  -4   3  12     9845.47    10102.01    172.71 o 
  -3   3  12     3928.92     3746.67    166.18 o 
  -2   3  12      540.81      524.73     52.47 o 
  -1   3  12      578.40      601.04     56.67 o 
   0   3  12     4602.52     4613.19    101.38 o 
   1   3  12     2887.64     3003.64     93.69 o 
   2   3  12      604.47      737.99     53.24 o 
   3   3  12     2118.30     2158.45    104.00 o 
   4   3  12     3354.61     3433.95     83.49 o 
   5   3  12     6610.64     6591.54     98.92 o 
   6   3  12     3141.39     3054.74     91.11 o 
   7   3  12      390.65      445.91     71.52 o 
   8   3  12      585.26      687.02     31.03 o 
   9   3  12       53.86       13.91     31.27 o 
  10   3  12      386.99      416.21     79.84 o 
 -12   4  12     4020.50     3835.54     99.51 o 
 -11   4  12      463.88      375.12     47.98 o 
 -10   4  12      405.81      421.17     47.43 o 
  -9   4  12     1149.21     1207.26     54.78 o 
  -8   4  12     7678.12     7643.97    229.97 o 
  -7   4  12     3371.36     3323.07    108.91 o 
  -6   4  12     1609.45     1714.97     88.47 o 
  -5   4  12      678.09      734.28     55.46 o 
  -4   4  12        2.02       14.01     38.67 o 
  -3   4  12      163.99      202.04     48.36 o 
  -2   4  12     1606.21     1500.86     76.88 o 
  -1   4  12     4195.78     4110.52    137.91 o 
   0   4  12     2271.05     2358.45     79.27 o 
   1   4  12      540.47      793.82    147.38 o 
   2   4  12     2661.89     2766.39    176.45 o 
   3   4  12     2744.03     2881.21     66.24 o 
   4   4  12       67.89       67.85     30.11 o 
   5   4  12     1430.80     1469.73     75.18 o 
   6   4  12        0.36       24.04     22.69 o 
   7   4  12      258.63      385.65     74.88 o 
   8   4  12      183.00      219.92     31.31 o 
   9   4  12     3572.12     3694.34    108.13 o 
  10   4  12     2749.35     2919.45    426.91 o 
 -12   5  12       81.50       56.81     32.22 o 
 -11   5  12      112.73       92.57     39.54 o 
 -10   5  12       20.04       77.27     32.71 o 
  -9   5  12       48.84       10.75     29.70 o 
  -8   5  12     2048.24     2159.99    100.17 o 
  -7   5  12     1037.55     1010.47     84.60 o 
  -6   5  12     1992.92     2134.20     98.46 o 
  -5   5  12     4010.71     4044.64    106.75 o 
  -4   5  12      756.93      784.78     60.88 o 
  -3   5  12    10065.71    10141.83    224.39 o 
  -2   5  12     1274.76     1063.81     74.25 o 
  -1   5  12     5810.12     5775.85    142.47 o 
   0   5  12    12358.49    12099.19    182.97 o 
   1   5  12      130.89      191.01     43.37 o 
   2   5  12     7988.38     8103.53    127.50 o 
   3   5  12        0.74       50.83     36.03 o 
   4   5  12     6887.21     6781.25    111.00 o 
   5   5  12     3144.14     3169.35     77.19 o 
   6   5  12      189.23      275.33     31.73 o 
   7   5  12     2763.42     2837.44     62.86 o 
   8   5  12       24.73       65.45     36.13 o 
   9   5  12     1634.58     1656.16    181.09 o 
  10   5  12        1.62       35.29     70.14 o 
 -12   6  12      171.02      254.95     46.62 o 
 -11   6  12     1205.15     1225.18    111.34 o 
 -10   6  12     3146.04     3024.82     81.16 o 
  -9   6  12     1240.70     1286.19     57.12 o 
  -8   6  12      325.29      345.82     42.51 o 
  -7   6  12      304.70      309.71     37.71 o 
  -6   6  12     2567.85     2397.77     86.67 o 
  -5   6  12     1030.67      889.05     65.85 o 
  -4   6  12      413.43      430.31     49.22 o 
  -3   6  12      604.46      745.41     79.96 o 
  -2   6  12      380.57      460.64     67.49 o 
  -1   6  12      901.58      966.26     70.54 o 
   0   6  12     2022.75     1968.81     76.28 o 
   1   6  12     1178.57     1319.03     65.27 o 
   2   6  12      630.17      847.27    170.27 o 
   3   6  12     1771.38     1873.85     61.69 o 
   4   6  12      581.14      591.97     48.29 o 
   5   6  12      407.05      395.79     51.43 o 
   6   6  12       52.38       44.36     22.31 o 
   7   6  12      965.16     1081.79     42.29 o 
   8   6  12      568.93      678.59     74.41 o 
   9   6  12      135.85      111.09     48.16 o 
 -11   7  12     1346.70     1410.47     83.80 o 
 -10   7  12     1659.85     1674.11    117.02 o 
  -9   7  12     1005.65      953.91     77.65 o 
  -8   7  12     1218.20     1195.51     61.18 o 
  -7   7  12     2260.02     2498.87    107.26 o 
  -6   7  12     7343.69     7370.20    152.84 o 
  -5   7  12     6704.79     6740.71    148.19 o 
  -4   7  12      374.44      498.64     77.70 o 
  -3   7  12     1562.38     1470.80    105.88 o 
  -2   7  12      274.15      272.38     56.91 o 
  -1   7  12     1123.52     1423.53     71.73 o 
   0   7  12     1424.91     1534.47    124.80 o 
   1   7  12     5599.86     5450.32    120.32 o 
   2   7  12    13579.91    13119.07    203.22 o 
   3   7  12     5351.98     5052.87    103.86 o 
   4   7  12      559.32      443.05     50.31 o 
   5   7  12      800.82      814.73     50.28 o 
   6   7  12     4102.39     4205.23     79.07 o 
   7   7  12     3884.74     4156.38    108.21 o 
   8   7  12      216.89      207.27     48.65 o 
   9   7  12      637.45      503.80     92.54 o 
 -10   8  12     2918.75     3070.16    135.89 o 
  -9   8  12       20.14       49.90     34.52 o 
  -8   8  12     4858.05     4559.05    131.06 o 
  -7   8  12     4194.21     4005.99    119.08 o 
  -6   8  12        1.11        7.49     24.88 o 
  -5   8  12      248.49      257.93     47.33 o 
  -4   8  12     1071.26     1106.27     64.22 o 
  -3   8  12     5273.19     5032.82    139.43 o 
  -2   8  12      752.62      696.65     70.18 o 
  -1   8  12      101.57      150.57     50.67 o 
   0   8  12       95.46      139.26     50.38 o 
   1   8  12      176.18      279.55     54.50 o 
   2   8  12     1442.62     1348.93     60.55 o 
   3   8  12     1273.74     1171.70    123.18 o 
   4   8  12       41.12       50.60     31.42 o 
   5   8  12       14.96       36.25     23.45 o 
   6   8  12     1388.10     1425.17     57.31 o 
   7   8  12     2931.35     2793.44    116.07 o 
   8   8  12      235.73      104.38     62.29 o 
 -10   9  12      337.32      321.13     64.41 o 
  -9   9  12     3377.99     3490.33     94.63 o 
  -8   9  12       56.92       17.53     36.04 o 
  -7   9  12     2674.29     2646.81    111.87 o 
  -6   9  12     3403.23     3346.94     99.80 o 
  -5   9  12        9.18       11.82     38.54 o 
  -4   9  12        2.74      -23.15     40.50 o 
  -3   9  12      962.30     1019.75     71.06 o 
  -2   9  12     4347.76     4399.19    151.19 o 
  -1   9  12      493.98      549.23     69.17 o 
   0   9  12      160.57       91.88     50.58 o 
   1   9  12      807.97      808.93     61.55 o 
   2   9  12      944.98      937.31     47.80 o 
   3   9  12      701.41      840.84     54.01 o 
   4   9  12     2294.23     2317.02     57.89 o 
   5   9  12      850.14     1025.55     61.12 o 
   6   9  12        0.23      -29.63     40.05 o 
   7   9  12      526.31      535.35     72.81 o 
  -9  10  12        4.53      -50.32     50.32 o 
  -8  10  12      299.41      369.08     61.71 o 
  -7  10  12      379.86      412.91     57.01 o 
  -6  10  12        5.74        7.24     49.63 o 
  -5  10  12     3144.18     3057.06    101.53 o 
  -4  10  12     7006.37     6915.88    144.62 o 
  -3  10  12     2162.72     2132.30    120.69 o 
  -2  10  12        5.83      -48.16     48.16 o 
  -1  10  12      167.80      137.49     54.63 o 
   0  10  12     6865.67     6414.55    118.70 o 
   1  10  12     7397.33     7161.33    161.33 o 
   2  10  12      344.26      303.82     34.78 o 
   3  10  12     1930.95     2059.37     77.95 o 
   4  10  12      825.15      920.20     77.93 o 
   5  10  12       50.65      116.16     54.86 o 
   6  10  12        0.37       40.89     38.89 o 
  -7  11  12      201.34      261.74     67.18 o 
  -6  11  12       98.40       73.92     46.53 o 
  -5  11  12      639.84      631.44     68.68 o 
  -4  11  12      752.75      786.28     79.27 o 
  -3  11  12      462.62      406.49     54.11 o 
  -2  11  12      428.40      453.38     44.36 o 
  -1  11  12     1134.94     1095.52     54.11 o 
   0  11  12      885.64     1102.33     73.09 o 
   1  11  12       16.44       17.18     26.33 o 
   2  11  12       92.77      113.74     63.90 o 
   3  11  12        5.74        8.75     48.80 o 
   4  11  12        0.93      -21.80     36.40 o 
   5  11  12       48.92       54.62     36.71 o 
  -5  12  12      219.98      171.09     59.25 o 
  -4  12  12     2435.87     2502.87    111.38 o 
  -3  12  12      479.88      416.25     78.79 o 
  -2  12  12      808.76      869.03     70.24 o 
  -1  12  12      107.74      168.10     72.52 o 
   0  12  12     3283.06     2937.32    246.31 o 
   1  12  12     5110.26     4798.44    200.08 o 
   2  12  12      225.86      273.89     65.67 o 
   3  12  12     1238.22     1043.55     84.56 o 
  -2  13  12      686.80      546.83    259.10 o 
  -1  13  12       18.60       63.61     72.13 o 
 -12   1  13       16.63       26.03     34.47 o 
 -11   1  13      849.44     1057.38     98.43 o 
 -10   1  13       10.83       -1.98     33.25 o 
  -9   1  13     3200.51     3318.22     85.32 o 
  -8   1  13      304.01      344.84     40.76 o 
  -7   1  13     1432.62     1509.34     89.04 o 
  -6   1  13     8446.67     8557.06    157.32 o 
  -5   1  13      681.86      641.32     63.38 o 
  -4   1  13     1608.93     1660.12     78.70 o 
  -3   1  13      470.50      483.44     65.59 o 
  -2   1  13    16621.73    16708.46    255.43 o 
  -1   1  13    12048.48    12007.10    224.04 o 
   0   1  13      505.88      512.15     52.67 o 
   1   1  13     2752.24     2920.62     95.87 o 
   2   1  13      534.17      557.50     55.54 o 
   3   1  13     2009.16     1980.85     68.97 o 
   4   1  13      436.59      439.53     38.96 o 
   5   1  13     2045.32     2058.40     81.92 o 
   6   1  13     2913.81     2831.76     71.01 o 
   7   1  13      945.59      964.41     56.28 o 
   8   1  13      224.96      179.74     39.18 o 
   9   1  13      173.55      103.62     22.40 o 
  10   1  13      826.84      559.17    235.91 o 
 -12   2  13      579.20      615.63     49.71 o 
 -11   2  13     1648.97     1781.62    124.51 o 
 -10   2  13      231.71      200.16     43.66 o 
  -9   2  13     5962.80     5947.92    106.48 o 
  -8   2  13     5188.44     5033.51    102.45 o 
  -7   2  13     1389.15     1424.58     80.42 o 
  -6   2  13     2456.94     2416.38     91.17 o 
  -5   2  13     9413.78     9315.81    178.36 o 
  -4   2  13     8515.90     8449.78    167.86 o 
  -3   2  13      547.20      574.49     67.23 o 
  -2   2  13       48.06       94.93     40.46 o 
  -1   2  13      101.85       39.68     39.01 o 
   0   2  13     1250.67     1237.44     64.78 o 
   1   2  13     5135.23     5167.40    140.41 o 
   2   2  13     5352.99     5325.28    135.39 o 
   3   2  13      456.71      609.60     89.82 o 
   4   2  13      405.75      375.11     44.49 o 
   5   2  13     8176.25     8088.82    123.57 o 
   6   2  13     8330.63     8197.71    119.03 o 
   7   2  13      413.57      404.83     42.46 o 
   8   2  13      962.46     1097.79     56.63 o 
   9   2  13      174.85      196.93     54.01 o 
  10   2  13      780.88      686.09     57.63 o 
 -12   3  13      638.22      694.81    108.80 o 
 -11   3  13      292.28      351.49     42.91 o 
 -10   3  13     3684.80     3442.38     95.56 o 
  -9   3  13     1659.17     1832.16    103.82 o 
  -8   3  13      263.09      247.77     46.06 o 
  -7   3  13        0.20       22.82     35.95 o 
  -6   3  13     1671.85     1669.56    136.35 o 
  -5   3  13     1204.44     1394.49     73.63 o 
  -4   3  13      218.17      263.55     51.87 o 
  -3   3  13       36.01       78.25     48.79 o 
  -2   3  13      226.92      199.31     51.98 o 
  -1   3  13      483.16      485.87     53.30 o 
   0   3  13     1965.36     1894.32     89.54 o 
   1   3  13      690.65      790.79     92.05 o 
   2   3  13      445.30      454.21     47.51 o 
   3   3  13      127.43      131.17     42.64 o 
   4   3  13     3795.05     3597.57     80.90 o 
   5   3  13     5070.12     4819.88     97.78 o 
   6   3  13       88.11       90.16     30.83 o 
   7   3  13     1594.61     1749.43     51.30 o 
   8   3  13        0.01       18.05     23.76 o 
   9   3  13     1914.61     1917.09    124.75 o 
  10   3  13      365.38      271.30     38.52 o 
 -12   4  13     2052.56     2204.46     73.97 o 
 -11   4  13       30.83       52.53     34.34 o 
 -10   4  13       17.28       82.54     36.65 o 
  -9   4  13       80.59      177.07     40.61 o 
  -8   4  13     3381.37     3467.05     89.01 o 
  -7   4  13     1363.79     1521.49     78.13 o 
  -6   4  13      870.47      920.16     67.52 o 
  -5   4  13     3407.46     3535.28    135.28 o 
  -4   4  13     1545.80     1447.62     69.28 o 
  -3   4  13       50.23       47.69     47.15 o 
  -2   4  13        0.73        4.86     46.52 o 
  -1   4  13     4426.52     4479.65    110.61 o 
   0   4  13     8652.37     8371.62    154.27 o 
   1   4  13      765.33      763.15     52.82 o 
   2   4  13      269.96      343.29     41.90 o 
   3   4  13      264.70      315.24     40.47 o 
   4   4  13      874.65      856.76     53.66 o 
   5   4  13     2810.45     2817.49     80.67 o 
   6   4  13      289.38      276.72     28.62 o 
   7   4  13     2033.81     2186.04     61.87 o 
   8   4  13     1224.74     1335.45     57.61 o 
   9   4  13      302.19      260.05     42.70 o 
 -11   5  13     2736.10     2689.08     84.33 o 
 -10   5  13     1781.47     1859.10     98.59 o 
  -9   5  13     4135.40     3923.04     88.54 o 
  -8   5  13     4723.66     4558.82    117.37 o 
  -7   5  13      854.20      954.18     60.00 o 
  -6   5  13      295.33      328.74     55.18 o 
  -5   5  13     1271.46     1188.98    103.74 o 
  -4   5  13     1036.02     1029.51     87.05 o 
  -3   5  13     3986.54     3839.31    190.35 o 
  -2   5  13     6258.47     6278.26    164.05 o 
  -1   5  13     5654.39     5948.71    121.18 o 
   0   5  13     1881.69     2031.73     70.38 o 
   1   5  13     2638.58     2785.78     76.95 o 
   2   5  13     4229.26     4279.62     90.42 o 
   3   5  13     3415.50     3634.45    107.77 o 
   4   5  13        4.37       12.60     32.84 o 
   5   5  13     1817.32     1970.92     60.12 o 
   6   5  13     1078.16     1228.35     80.72 o 
   7   5  13      413.67      617.35     30.79 o 
   8   5  13     2315.62     2875.26    105.33 o 
   9   5  13     4626.91     4499.94    132.88 o 
 -11   6  13      420.58      390.40     41.22 o 
 -10   6  13     4421.49     4507.81    118.56 o 
  -9   6  13     2377.84     2315.59     66.09 o 
  -8   6  13      943.95     1112.63    136.19 o 
  -7   6  13     3348.98     3431.82    108.25 o 
  -6   6  13      260.78      147.13     49.67 o 
  -5   6  13     4484.76     4499.33    122.56 o 
  -4   6  13      427.41      375.76     64.22 o 
  -3   6  13     8068.94     8409.33    211.08 o 
  -2   6  13     8717.44     8642.81    188.18 o 
  -1   6  13      183.40      178.85     46.48 o 
   0   6  13     2999.00     3109.96     92.24 o 
   1   6  13     1431.14     1283.46     71.35 o 
   2   6  13     4474.91     4366.67    105.52 o 
   3   6  13      426.28      356.91     44.40 o 
   4   6  13     1158.74     1327.82     50.33 o 
   5   6  13     1088.01     1178.72     61.97 o 
   6   6  13      193.55      180.84     30.82 o 
   7   6  13     1055.45     1045.99     36.24 o 
   8   6  13      131.24      109.76     74.05 o 
 -10   7  13     1690.73     1629.75     65.05 o 
  -9   7  13       13.35       39.40     29.79 o 
  -8   7  13     2374.65     2510.34    108.50 o 
  -7   7  13     1508.84     1636.61    100.73 o 
  -6   7  13        8.82      110.23     40.81 o 
  -5   7  13       14.15        5.42     40.43 o 
  -4   7  13     1031.11     1421.79    235.50 o 
  -3   7  13      419.42      509.07     78.44 o 
  -2   7  13        4.18       30.22     38.24 o 
  -1   7  13      767.01      937.35     63.40 o 
   0   7  13       95.33       30.74     40.21 o 
   1   7  13        3.98       12.63     33.23 o 
   2   7  13     1022.21     1198.46     84.68 o 
   3   7  13     1762.87     1712.84    117.75 o 
   4   7  13        5.74      -12.45     42.60 o 
   5   7  13      229.37      213.57     33.64 o 
   6   7  13      804.90      944.62     69.34 o 
   7   7  13     2398.29     2380.57    169.78 o 
   8   7  13      213.58      140.84     70.35 o 
 -10   8  13     1131.31     1368.28    116.44 o 
  -9   8  13      469.80      463.44     69.53 o 
  -8   8  13      177.49      219.57     38.30 o 
  -7   8  13     1937.03     2039.42     92.37 o 
  -6   8  13     4380.83     4247.48    127.60 o 
  -5   8  13     2570.81     2822.79    109.40 o 
  -4   8  13     1152.71     1280.99     92.97 o 
  -3   8  13      163.73      239.71     48.55 o 
  -2   8  13      146.69       47.07     47.49 o 
  -1   8  13      108.46      105.16     45.08 o 
   0   8  13      141.89      126.54     40.53 o 
   1   8  13      688.67      812.84     78.83 o 
   2   8  13     1606.59     1642.21     91.82 o 
   3   8  13     5023.09     5167.62    112.38 o 
   4   8  13     4053.58     4304.81     97.44 o 
   5   8  13      650.75      851.13     61.62 o 
   6   8  13       96.99      124.20     32.41 o 
   7   8  13      931.77     1254.21     78.70 o 
  -9   9  13       76.97      110.47     62.76 o 
  -8   9  13      321.52      309.93     86.57 o 
  -7   9  13      526.36      467.89     87.75 o 
  -6   9  13        0.18       24.60     32.05 o 
  -5   9  13      650.77      694.26     71.39 o 
  -4   9  13     1903.56     1706.29    109.03 o 
  -3   9  13     1946.21     1844.31    135.86 o 
  -2   9  13      241.34      220.48     47.68 o 
  -1   9  13        5.03        5.50     36.49 o 
   0   9  13      651.89      589.12     64.14 o 
   1   9  13     1115.00     1100.39     76.70 o 
   2   9  13     1785.07     1697.11     66.88 o 
   3   9  13       74.10       23.79     28.55 o 
   4   9  13      617.18      865.16     64.65 o 
   5   9  13      325.99      249.91     37.30 o 
   6   9  13      188.13      192.16     38.74 o 
  -8  10  13      177.03      182.59     71.38 o 
  -7  10  13     1786.56     1625.41    111.53 o 
  -6  10  13      638.90      670.54     75.82 o 
  -5  10  13       10.70       83.79     51.76 o 
  -4  10  13        3.79       50.14     41.21 o 
  -3  10  13     1376.35     1358.60     76.77 o 
  -2  10  13      613.02      547.68     66.79 o 
  -1  10  13      357.36      431.12     79.82 o 
   0  10  13      274.58      339.69     38.03 o 
   1  10  13      333.16      348.98     43.95 o 
   2  10  13      202.01      211.78     38.09 o 
   3  10  13      288.71      208.42     39.52 o 
   4  10  13     1182.34     1084.66    115.79 o 
   5  10  13        6.92      -10.25     39.46 o 
  -6  11  13      829.35     1061.32     95.17 o 
  -5  11  13      654.81      673.58     76.16 o 
  -4  11  13     7417.24     7245.47    176.98 o 
  -3  11  13     4516.58     4310.67    115.60 o 
  -2  11  13      196.01      206.92     32.59 o 
  -1  11  13      684.72      679.22     52.66 o 
   0  11  13      753.36      841.75     53.64 o 
   1  11  13     3610.31     3415.68    161.54 o 
   2  11  13        0.98       -8.06     32.90 o 
   3  11  13     2604.11     2466.76     85.46 o 
  -3  12  13      838.78     1260.69    111.42 o 
  -2  12  13      421.17      442.30     62.77 o 
  -1  12  13       76.88       99.74     57.58 o 
   0  12  13       30.46       50.11     52.04 o 
   1  12  13      323.17      350.88     66.43 o 
 -12   0  14       43.71       62.13     54.03 o 
 -11   0  14     5141.12     5073.44    160.82 o 
 -10   0  14     1170.55     1284.81    114.59 o 
  -9   0  14      223.00      236.81     57.83 o 
  -8   0  14     4222.61     4030.49    128.07 o 
  -7   0  14     2044.87     2173.73    149.91 o 
  -6   0  14    17082.71    16634.39    441.61 o 
  -5   0  14     1906.92     2088.96    200.47 o 
  -4   0  14     7926.50     7813.82    216.82 o 
  -3   0  14     2954.72     2782.22    128.07 o 
  -2   0  14     1201.87     1238.31    164.08 o 
  -1   0  14     7849.51     7666.46    230.73 o 
   0   0  14      373.35      328.00     77.23 o 
   1   0  14     1966.31     2196.77    107.34 o 
   2   0  14     3222.18     2951.29    190.16 o 
   3   0  14      312.89      223.96     90.00 o 
   4   0  14     1144.11     1062.95     82.03 o 
   5   0  14     1523.60     1392.65     93.28 o 
   6   0  14       97.07       34.00     55.52 o 
   7   0  14        4.62       44.07     53.05 o 
   8   0  14      725.65      696.73     54.64 o 
   9   0  14      338.99      328.20     86.37 o 
 -12   1  14      201.22      168.59     46.87 o 
 -11   1  14      248.52      255.67     44.73 o 
 -10   1  14     3167.86     3175.80     86.16 o 
  -9   1  14     4388.48     4161.00    104.77 o 
  -8   1  14     2848.45     2982.30     89.40 o 
  -7   1  14     1185.25     1203.19     84.44 o 
  -6   1  14     2356.51     2248.02     94.81 o 
  -5   1  14     2654.00     2654.02    116.46 o 
  -4   1  14     1331.12     1430.39     99.16 o 
  -3   1  14      692.93      718.48     58.29 o 
  -2   1  14        5.24       62.84     59.65 o 
  -1   1  14        0.01       -0.08     32.98 o 
   0   1  14     1340.25     1534.98    105.11 o 
   1   1  14    12579.20    12723.04    195.20 o 
   2   1  14    11826.58    11832.75    231.56 o 
   3   1  14      990.80     1111.64     78.29 o 
   4   1  14       78.20       62.26     41.01 o 
   5   1  14     2579.13     2579.02    135.97 o 
   6   1  14     2516.04     2290.54     65.44 o 
   7   1  14       84.65       99.98     26.53 o 
   8   1  14     1131.97     1277.86     47.00 o 
   9   1  14      913.44     1052.60     70.40 o 
 -12   2  14      398.50      402.88     87.76 o 
 -11   2  14       32.27       60.50     36.99 o 
 -10   2  14      376.30      626.02    112.85 o 
  -9   2  14      928.70      939.18     54.49 o 
  -8   2  14     1135.06     1175.12     56.96 o 
  -7   2  14      738.30      848.01     63.13 o 
  -6   2  14     4261.18     4084.90    143.04 o 
  -5   2  14     3494.95     3314.14     99.92 o 
  -4   2  14       71.30      126.68     53.66 o 
  -3   2  14      421.90      428.86     58.66 o 
  -2   2  14     1262.33     1239.17     66.39 o 
  -1   2  14     3867.10     3895.77    106.47 o 
   0   2  14     6618.88     6256.43    134.02 o 
   1   2  14      137.17      100.35     37.56 o 
   2   2  14      946.26     1010.02     65.13 o 
   3   2  14      746.75      971.13    128.65 o 
   4   2  14      101.40       49.02     38.42 o 
   5   2  14        0.04      -29.49     31.27 o 
   6   2  14      574.62      669.28     38.82 o 
   7   2  14     4124.54     4160.41     83.54 o 
   8   2  14     1289.47     1356.63    107.92 o 
   9   2  14       89.41       63.88     48.46 o 
 -11   3  14      223.71      212.01     39.35 o 
 -10   3  14      384.59      385.86     46.60 o 
  -9   3  14      605.77      583.45     51.43 o 
  -8   3  14      677.65      703.71     55.02 o 
  -7   3  14      819.25      965.80     97.81 o 
  -6   3  14      203.65      222.96     54.49 o 
  -5   3  14       28.67       66.93     42.19 o 
  -4   3  14     1436.17     1525.48     98.22 o 
  -3   3  14      705.28      834.89    131.95 o 
  -2   3  14      187.36      166.84     43.81 o 
  -1   3  14       40.90       36.63     44.61 o 
   0   3  14     2006.37     1844.16     83.01 o 
   1   3  14    10841.75    10351.89    194.52 o 
   2   3  14     4344.17     4222.91    104.36 o 
   3   3  14      616.51      762.37    101.76 o 
   4   3  14      563.60      644.34     45.67 o 
   5   3  14      713.75      830.81     80.55 o 
   6   3  14     2175.15     2203.07     73.45 o 
   7   3  14       23.72        6.65     25.62 o 
   8   3  14     2004.77     1906.08     57.99 o 
   9   3  14     2249.76     2042.70     91.35 o 
 -11   4  14       52.20       80.35     45.11 o 
 -10   4  14       67.69       90.84     41.45 o 
  -9   4  14       44.70       38.98     36.97 o 
  -8   4  14      245.58      218.56     44.23 o 
  -7   4  14     1662.14     1672.01     78.71 o 
  -6   4  14     3148.08     3124.39    110.44 o 
  -5   4  14     1477.86     1520.16     92.01 o 
  -4   4  14       47.60      123.41     53.75 o 
  -3   4  14     2376.03     2383.72    195.96 o 
  -2   4  14     5804.81     5775.71    127.45 o 
  -1   4  14     1847.65     1997.96    113.62 o 
   0   4  14      667.76      637.33     56.53 o 
   1   4  14       10.81      -15.71     39.64 o 
   2   4  14       57.35       32.65     32.36 o 
   3   4  14      185.89      228.63     36.76 o 
   4   4  14     3282.06     3421.13     82.97 o 
   5   4  14     7714.34     7754.52    130.13 o 
   6   4  14      876.06      936.82     74.80 o 
   7   4  14      145.33      127.77     29.86 o 
   8   4  14      470.22      478.52     51.86 o 
 -11   5  14      530.81      557.51     49.64 o 
 -10   5  14     2421.08     2418.01     79.20 o 
  -9   5  14     3294.83     2850.43    203.49 o 
  -8   5  14      931.18     1037.62     54.35 o 
  -7   5  14     3797.98     3868.01    111.66 o 
  -6   5  14       13.35       76.62     50.01 o 
  -5   5  14     8425.09     7997.54    164.10 o 
  -4   5  14     2593.48     2512.77     98.38 o 
  -3   5  14     1125.95     1239.84     88.37 o 
  -2   5  14     3537.73     3351.50    124.70 o 
  -1   5  14      457.46      533.67     53.21 o 
   0   5  14     3555.48     3626.70     95.50 o 
   1   5  14     1234.25     1412.78     68.12 o 
   2   5  14      697.36      793.80     73.80 o 
   3   5  14     1249.09     1277.58    104.36 o 
   4   5  14      325.58      239.15     40.55 o 
   5   5  14       56.23       83.84     32.48 o 
   6   5  14        2.61       -5.19     31.60 o 
   7   5  14        0.07       27.38     22.44 o 
   8   5  14       11.19        5.55     62.49 o 
 -10   6  14      588.24      490.20     84.45 o 
  -9   6  14      106.60      149.53     37.17 o 
  -8   6  14      262.14      193.16     42.90 o 
  -7   6  14      338.71      315.76     55.69 o 
  -6   6  14     1903.81     1894.26     84.39 o 
  -5   6  14     2928.40     2814.37     97.91 o 
  -4   6  14     3535.39     3455.43    140.49 o 
  -3   6  14     3451.43     3475.21    173.70 o 
  -2   6  14     2646.71     2617.84     89.83 o 
  -1   6  14     1117.21     1093.78     69.08 o 
   0   6  14     2093.68     1992.93    110.34 o 
   1   6  14      435.53      435.02     47.88 o 
   2   6  14      177.78      284.44     52.08 o 
   3   6  14      418.40      431.06     63.16 o 
   4   6  14      404.42      534.79     76.38 o 
   5   6  14      518.04      513.64     70.10 o 
   6   6  14     1393.98     1342.16     92.46 o 
   7   6  14     2956.30     2790.29     97.30 o 
  -9   7  14     1957.43     1912.56     87.15 o 
  -8   7  14      141.71      181.51     43.21 o 
  -7   7  14     1020.53     1059.94     58.98 o 
  -6   7  14        1.76      -40.82     43.02 o 
  -5   7  14     1599.06     1758.04     96.58 o 
  -4   7  14      232.89      293.91     92.77 o 
  -3   7  14     3969.23     3895.96    110.15 o 
  -2   7  14     6295.81     5960.53    157.88 o 
  -1   7  14      231.50      259.38     47.96 o 
   0   7  14      376.30      446.44     54.96 o 
   1   7  14       69.18       53.25     42.80 o 
   2   7  14      480.92      412.22     47.37 o 
   3   7  14      918.51     1054.74     61.79 o 
   4   7  14      228.98      193.54     56.06 o 
   5   7  14        2.45       -6.36     27.21 o 
   6   7  14      339.90      262.06     31.27 o 
   7   7  14      810.21      754.07     86.09 o 
  -9   8  14       70.60       51.41     59.30 o 
  -8   8  14      277.75      264.98     51.46 o 
  -7   8  14      189.67      175.63     41.41 o 
  -6   8  14      549.87      526.24     72.28 o 
  -5   8  14      292.69      307.57     71.55 o 
  -4   8  14      316.70      236.89     58.22 o 
  -3   8  14     1975.65     1792.31    171.63 o 
  -2   8  14     3545.89     3475.41    160.99 o 
  -1   8  14     1787.97     1734.09    103.88 o 
   0   8  14      385.18      482.96     62.73 o 
   1   8  14      145.32      184.21     46.07 o 
   2   8  14     3829.71     3581.19    144.47 o 
   3   8  14     1881.22     1758.80     79.06 o 
   4   8  14     1262.11     1460.29     70.72 o 
   5   8  14     3285.00     3328.35     90.69 o 
   6   8  14      429.17      436.26     53.71 o 
  -8   9  14     1762.13     1900.66     99.48 o 
  -7   9  14     4043.96     4112.71    142.29 o 
  -6   9  14     1713.57     1653.15    127.25 o 
  -5   9  14      183.16      268.59     54.83 o 
  -4   9  14      106.11      103.02     51.32 o 
  -3   9  14      475.62      564.89     61.57 o 
  -2   9  14      337.48      428.71     65.02 o 
  -1   9  14     2322.28     2508.51     98.57 o 
   0   9  14     3103.53     3280.81     99.41 o 
   1   9  14      218.08      280.90     53.33 o 
   2   9  14      650.93      676.33     66.10 o 
   3   9  14     5166.63     5016.06    150.51 o 
   4   9  14     5175.92     4905.09    162.66 o 
   5   9  14      266.44      278.18     41.08 o 
  -6  10  14      722.46      802.71     72.64 o 
  -5  10  14       99.22      131.37     58.84 o 
  -4  10  14     2155.13     2177.82    106.31 o 
  -3  10  14     2642.88     2781.13    104.41 o 
  -2  10  14       14.12       21.89     42.61 o 
  -1  10  14     1052.44     1283.52     87.38 o 
   0  10  14      213.57      242.17     69.84 o 
   1  10  14      404.65      415.27     43.05 o 
   2  10  14      317.77      279.49     53.37 o 
   3  10  14      148.84      107.62     37.31 o 
  -4  11  14      161.56      179.54     62.97 o 
  -3  11  14       83.89      124.56     64.28 o 
  -2  11  14      409.04      368.96     38.60 o 
  -1  11  14      380.25      548.64     77.93 o 
   0  11  14      323.86      455.38     61.21 o 
   1  11  14     1072.34     1285.46     70.94 o 
 -11   1  15     1487.88     1548.45    118.04 o 
 -10   1  15     3759.95     3848.51    113.57 o 
  -9   1  15        6.19       34.53     47.11 o 
  -8   1  15     3130.83     3092.55    124.02 o 
  -7   1  15       28.87      100.62     56.84 o 
  -6   1  15     4723.51     4566.87    161.63 o 
  -5   1  15     3188.78     3464.07    118.24 o 
  -4   1  15       63.30       72.55     49.00 o 
  -3   1  15      481.32      493.49     63.22 o 
  -2   1  15      124.24      141.78     55.53 o 
  -1   1  15     1441.66     1412.90    140.76 o 
   0   1  15       39.28       64.19     42.68 o 
   1   1  15      727.90      783.64     60.85 o 
   2   1  15     2104.54     2197.73     73.53 o 
   3   1  15     1084.42     1237.82    103.45 o 
   4   1  15     1155.35     1246.34     56.70 o 
   5   1  15      143.72      165.53     35.51 o 
   6   1  15       18.44      -10.47     26.94 o 
   7   1  15      206.33      203.73     34.06 o 
   8   1  15     1732.43     1653.74     80.07 o 
 -11   2  15     3453.58     3240.78    142.91 o 
 -10   2  15     4831.65     4784.94    117.50 o 
  -9   2  15     1814.31     1967.28     82.01 o 
  -8   2  15       12.14      -26.41     34.07 o 
  -7   2  15      102.34      152.98     66.25 o 
  -6   2  15     1572.94     1856.34    151.21 o 
  -5   2  15     1387.30     1615.94    113.62 o 
  -4   2  15     3946.05     3808.37    120.25 o 
  -3   2  15    11870.05    11423.75    221.73 o 
  -2   2  15     4610.15     4724.14    142.62 o 
  -1   2  15      127.82      107.57     45.33 o 
   0   2  15     2250.17     2359.60     88.50 o 
   1   2  15    13600.81    13102.39    224.00 o 
   2   2  15     8993.94     8727.36    162.44 o 
   3   2  15        2.34       39.93     34.19 o 
   4   2  15      797.00      905.80     48.69 o 
   5   2  15      219.96      124.53     34.69 o 
   6   2  15     1158.26      973.34     97.66 o 
   7   2  15      460.94      528.98     64.54 o 
   8   2  15     5168.80     5033.81    122.71 o 
 -10   3  15      375.88      332.07     56.49 o 
  -9   3  15      513.11      535.57     52.02 o 
  -8   3  15      183.65      157.31     44.73 o 
  -7   3  15      319.25      328.42     66.97 o 
  -6   3  15        7.09      -24.10     51.93 o 
  -5   3  15     2097.67     2146.11    109.98 o 
  -4   3  15     3721.44     3689.37    109.94 o 
  -3   3  15       51.93       38.44     49.44 o 
  -2   3  15     2490.11     2572.18    143.90 o 
  -1   3  15       11.93      -12.40     36.65 o 
   0   3  15     2136.29     2116.53     81.64 o 
   1   3  15      222.18      134.28     43.80 o 
   2   3  15     2168.10     2175.48     80.26 o 
   3   3  15     3701.53     3782.84     88.43 o 
   4   3  15        5.22      -15.60     42.05 o 
   5   3  15     1180.77     1207.63     61.87 o 
   6   3  15       19.69        8.34     33.28 o 
   7   3  15     1234.48     1148.34     51.67 o 
   8   3  15      535.93      328.89    103.40 o 
 -10   4  15      686.50      680.92     53.13 o 
  -9   4  15     2279.83     2239.35    110.58 o 
  -8   4  15      122.96      117.80     41.10 o 
  -7   4  15     2077.06     2032.08    112.11 o 
  -6   4  15     2079.42     1966.46    111.08 o 
  -5   4  15       48.14        9.47     41.09 o 
  -4   4  15     2182.98     2134.86    108.33 o 
  -3   4  15      598.29      655.33     76.86 o 
  -2   4  15      804.76      923.32     94.15 o 
  -1   4  15     1377.22     1372.43     76.63 o 
   0   4  15        0.78      -15.56     41.10 o 
   1   4  15      807.17      778.58     60.92 o 
   2   4  15      107.65      166.71     42.76 o 
   3   4  15      111.12       92.73     42.98 o 
   4   4  15      794.94      643.99     77.12 o 
   5   4  15        0.24       57.46     43.43 o 
   6   4  15      263.54      282.32     41.26 o 
   7   4  15      184.17      190.23     35.80 o 
 -10   5  15      398.93      406.37     58.51 o 
  -9   5  15      311.24      258.76     46.77 o 
  -8   5  15     1598.89     1686.82     78.27 o 
  -7   5  15     6728.07     6795.57    179.97 o 
  -6   5  15    11546.96    11508.05    218.58 o 
  -5   5  15     6329.11     6543.06    162.95 o 
  -4   5  15     1866.90     1842.64    189.98 o 
  -3   5  15     3502.92     3390.17    250.11 o 
  -2   5  15     3753.68     3703.67    107.49 o 
  -1   5  15       15.75       34.61     42.40 o 
   0   5  15      939.62     1193.85     69.99 o 
   1   5  15     3004.81     3301.55    122.45 o 
   2   5  15      740.59      985.22     55.87 o 
   3   5  15     1027.76     1233.91    114.64 o 
   4   5  15     5053.86     5018.01    110.49 o 
   5   5  15     6927.23     6824.28    115.74 o 
   6   5  15     2549.60     2370.56     75.87 o 
   7   5  15      893.33      887.03     64.92 o 
  -9   6  15     3311.59     3145.78    115.76 o 
  -8   6  15        5.46       16.33     43.09 o 
  -7   6  15     3012.23     3226.47    147.54 o 
  -6   6  15      244.95      367.68     58.26 o 
  -5   6  15     2572.57     2655.09    110.66 o 
  -4   6  15     2634.71     2878.61    121.25 o 
  -3   6  15       68.85       17.43     49.08 o 
  -2   6  15     1347.88     1362.80     93.73 o 
  -1   6  15       44.10       14.35     37.62 o 
   0   6  15      770.75      961.31     67.48 o 
   1   6  15        6.77       22.81     37.73 o 
   2   6  15       10.05       32.47     44.85 o 
   3   6  15       15.22      -19.27     48.72 o 
   4   6  15       88.34      104.44     39.03 o 
   5   6  15      699.71      827.52     49.83 o 
   6   6  15      169.33      222.45     36.07 o 
  -8   7  15       46.66       57.74     37.10 o 
  -7   7  15      355.59      303.98     70.05 o 
  -6   7  15       52.67       78.96     49.85 o 
  -5   7  15      619.19      530.86     76.46 o 
  -4   7  15     1472.97     1245.09     83.86 o 
  -3   7  15       15.47      -36.15     47.26 o 
  -2   7  15     1915.73     1860.90     91.40 o 
  -1   7  15       21.46        7.32     37.49 o 
   0   7  15     2091.65     2231.75     89.22 o 
   1   7  15      792.65      974.05     61.65 o 
   2   7  15      460.34      350.70     46.46 o 
   3   7  15      996.42      746.03     68.99 o 
   4   7  15       23.96       84.59     41.65 o 
   5   7  15      623.29      699.52     69.53 o 
  -7   8  15       49.71      100.18     42.18 o 
  -6   8  15      234.82      281.62     68.53 o 
  -5   8  15      509.57      587.51     64.77 o 
  -4   8  15       81.04      147.89     55.17 o 
  -3   8  15      411.95      739.77    109.26 o 
  -2   8  15     2517.34     2671.53    171.11 o 
  -1   8  15     5551.41     5893.29    138.99 o 
   0   8  15     2639.89     2924.13     96.46 o 
   1   8  15       23.49       23.20     39.76 o 
   2   8  15        7.08      -14.12     34.67 o 
   3   8  15      199.88      233.86     57.86 o 
   4   8  15      476.60      528.01     43.16 o 
   5   8  15        0.42        3.44     42.96 o 
  -6   9  15      727.42      536.88     94.97 o 
  -5   9  15        0.71       81.28     62.39 o 
  -4   9  15      151.32       15.87     45.15 o 
  -3   9  15     2543.73     2260.21    104.60 o 
  -2   9  15     3835.40     3680.77    115.39 o 
  -1   9  15       15.63       -1.11     56.97 o 
   0   9  15     1444.98     1597.45    123.13 o 
   1   9  15      434.46      314.00     51.04 o 
   2   9  15      162.60      204.50     45.10 o 
   3   9  15       27.45       94.96     42.85 o 
  -4  10  15       30.39       93.57     60.36 o 
  -3  10  15      160.25      239.82     66.91 o 
  -2  10  15        4.70      -49.52     49.52 o 
  -1  10  15     2276.62     2132.27    166.98 o 
   0  10  15     1271.97     1358.50    297.63 o 
   1  10  15       10.67       31.07     32.91 o 
 -10   0  16     2620.36     3000.00    204.69 o 
  -9   0  16      267.38      356.58     78.32 o 
  -8   0  16      202.45      121.48     83.65 o 
  -7   0  16      210.34      142.49     71.64 o 
  -6   0  16     1648.67     1740.12    125.11 o 
  -5   0  16     1436.57     1925.87    124.73 o 
  -4   0  16       45.24       28.00    108.59 o 
  -3   0  16       15.64      -52.78     65.00 o 
  -2   0  16      629.76      798.59     93.45 o 
  -1   0  16        8.79       72.00     70.32 o 
   0   0  16       26.20       23.08     67.33 o 
   1   0  16      164.26      203.11    111.96 o 
   2   0  16      127.34      159.28     57.12 o 
   3   0  16     1169.36     1356.05    222.34 o 
   4   0  16     5221.29     5360.43    232.21 o 
   5   0  16     2261.57     2708.72    164.87 o 
   6   0  16      466.64      260.90     83.35 o 
   7   0  16      317.73      167.28     82.17 o 
 -10   1  16     1745.85     1940.68    110.36 o 
  -9   1  16      318.62      255.30     58.25 o 
  -8   1  16     1415.75     1438.54    147.77 o 
  -7   1  16     1907.37     2069.92    102.04 o 
  -6   1  16      391.31      364.62     72.22 o 
  -5   1  16       13.45      -10.13     45.34 o 
  -4   1  16     5248.86     4952.48    132.18 o 
  -3   1  16     9418.85     9242.14    220.31 o 
  -2   1  16     3904.05     3955.07    114.11 o 
  -1   1  16        6.66       53.09     46.02 o 
   0   1  16       19.74       77.52     46.97 o 
   1   1  16     2164.91     2009.54     85.83 o 
   2   1  16     1682.07     1458.38     80.24 o 
   3   1  16      876.43     1111.24     68.80 o 
   4   1  16     3065.37     3295.53     97.90 o 
   5   1  16      764.57      757.51     56.39 o 
   6   1  16      309.43      337.22     43.15 o 
   7   1  16     1085.40     1063.39     49.39 o 
 -10   2  16     2961.59     2879.49    109.04 o 
  -9   2  16     3022.93     3014.73    129.88 o 
  -8   2  16      874.33      901.75    147.11 o 
  -7   2  16      219.33      180.31     75.51 o 
  -6   2  16       27.26        7.54     41.35 o 
  -5   2  16     1782.68     1759.09    116.97 o 
  -4   2  16     1040.78     1191.30     77.23 o 
  -3   2  16      177.68      165.66     52.64 o 
  -2   2  16     3438.71     3474.99    151.80 o 
  -1   2  16     2325.01     2328.79    114.97 o 
   0   2  16       36.21       26.88     46.46 o 
   1   2  16        5.09       57.35     39.44 o 
   2   2  16     1914.15     2010.95     79.85 o 
   3   2  16     4384.95     4376.27    117.96 o 
   4   2  16     3080.03     3064.92    112.17 o 
   5   2  16       58.31       67.53     37.80 o 
   6   2  16       99.02      118.10     32.77 o 
   7   2  16      109.80      216.70     45.10 o 
  -9   3  16      277.62      307.49     51.62 o 
  -8   3  16     1079.65     1084.28     85.49 o 
  -7   3  16      407.31      404.91     67.12 o 
  -6   3  16     1946.60     2156.26    162.49 o 
  -5   3  16      979.46     1196.73     76.99 o 
  -4   3  16     2177.81     2061.00    142.90 o 
  -3   3  16     7661.83     7390.88    177.48 o 
  -2   3  16     1332.48     1362.31     96.87 o 
  -1   3  16      226.57      224.09     62.98 o 
   0   3  16        0.00      -37.06     61.90 o 
   1   3  16     3477.38     3628.22    161.57 o 
   2   3  16     6292.16     6410.39    137.96 o 
   3   3  16       51.66      121.02     37.28 o 
   4   3  16     2293.96     2225.37     86.68 o 
   5   3  16      764.53      851.02    124.00 o 
   6   3  16       32.42       44.87     34.60 o 
  -9   4  16       64.69       -8.95     41.37 o 
  -8   4  16      100.85      126.36     46.20 o 
  -7   4  16     4695.21     4666.60    135.20 o 
  -6   4  16     5008.56     4984.84    166.06 o 
  -5   4  16       62.49       68.97     57.79 o 
  -4   4  16     1944.08     1880.20     88.78 o 
  -3   4  16      163.74      149.02     64.68 o 
  -2   4  16     2714.85     2638.49    108.32 o 
  -1   4  16       46.80       66.96     46.21 o 
   0   4  16     3970.81     4212.72    119.37 o 
   1   4  16     3947.32     4158.48    199.60 o 
   2   4  16        1.17        0.64     38.57 o 
   3   4  16       94.18      134.50     38.16 o 
   4   4  16      734.32      812.39     78.23 o 
   5   4  16     1822.11     1820.49     61.48 o 
   6   4  16      283.27      262.91     35.27 o 
  -9   5  16     1592.78     1533.82    120.45 o 
  -8   5  16      550.12      484.23     50.57 o 
  -7   5  16      345.33      335.81    115.90 o 
  -6   5  16      593.49      582.76     67.44 o 
  -5   5  16      227.76      146.83     52.47 o 
  -4   5  16      144.65      176.69     57.81 o 
  -3   5  16       32.29       32.41     56.54 o 
  -2   5  16      128.71       46.21     47.74 o 
  -1   5  16      235.63      188.67     52.12 o 
   0   5  16      279.11      281.17     55.04 o 
   1   5  16      341.85      292.45     48.27 o 
   2   5  16      497.87      462.33     59.02 o 
   3   5  16      342.23      378.63     79.09 o 
   4   5  16      180.69      219.88     48.73 o 
   5   5  16     1130.05     1198.19     56.94 o 
  -8   6  16     1975.53     1835.54    162.75 o 
  -7   6  16     1102.86     1092.76     73.32 o 
  -6   6  16     1558.34     1346.13     92.62 o 
  -5   6  16     1787.31     1773.71    121.53 o 
  -4   6  16     1417.74     1372.61    110.17 o 
  -3   6  16      198.30      209.07     57.94 o 
  -2   6  16      172.82      139.91     49.11 o 
  -1   6  16      712.69      712.38     74.92 o 
   0   6  16     1062.24     1092.42     79.91 o 
   1   6  16     1431.58     1455.56    126.34 o 
   2   6  16     2321.23     2217.49     84.99 o 
   3   6  16     3666.79     3338.98    102.22 o 
   4   6  16     2251.23     2293.56     99.44 o 
   5   6  16      733.33      641.54     55.71 o 
  -7   7  16        0.06       25.38     59.01 o 
  -6   7  16      251.81      236.71     59.22 o 
  -5   7  16       57.64       92.80     56.34 o 
  -4   7  16       43.48       73.41     49.37 o 
  -3   7  16        0.03      -34.28     44.95 o 
  -2   7  16      283.12      322.88     77.07 o 
  -1   7  16      606.29      713.28     65.00 o 
   0   7  16      667.54      871.91    100.68 o 
   1   7  16      562.19      655.49     58.82 o 
   2   7  16        0.28       83.49     47.87 o 
   3   7  16      112.09      114.86     48.95 o 
   4   7  16      184.28      167.46     42.06 o 
  -6   8  16     2469.48     2533.15    152.74 o 
  -5   8  16      356.86      257.71     84.04 o 
  -4   8  16     2401.96     2244.72    119.15 o 
  -3   8  16       29.08      -18.42     57.55 o 
  -2   8  16     1880.75     2167.80    109.00 o 
  -1   8  16        8.94       33.80     58.01 o 
   0   8  16     3433.42     3193.85    131.20 o 
   1   8  16     3892.84     3659.85    137.39 o 
   2   8  16       80.82       51.62     44.11 o 
   3   8  16       53.71       64.74     64.50 o 
  -4   9  16     1233.08     1303.99    150.77 o 
  -3   9  16        7.98        8.95     50.84 o 
  -2   9  16      989.15      972.00     87.33 o 
  -1   9  16     5210.70     5300.68    168.69 o 
   0   9  16     1464.53     1609.78     91.55 o 
  -9   1  17     3537.77     3489.36    121.61 o 
  -8   1  17     1226.36     1626.40    102.01 o 
  -7   1  17      107.26      157.92     62.58 o 
  -6   1  17       34.57       92.45     50.53 o 
  -5   1  17       22.91       91.32     61.83 o 
  -4   1  17      723.05      793.94     89.29 o 
  -3   1  17     1818.32     1881.94     99.77 o 
  -2   1  17        1.67       30.31     48.39 o 
  -1   1  17     4448.36     4427.64    130.70 o 
   0   1  17     3089.51     3289.29    126.50 o 
   1   1  17      401.59      395.72     65.56 o 
   2   1  17      191.07      164.34     60.37 o 
   3   1  17      467.66      553.85     67.84 o 
   4   1  17     4268.08     4439.57    121.29 o 
   5   1  17     1729.70     1854.29     70.34 o 
  -8   2  17     4647.93     4465.85    192.24 o 
  -7   2  17     7884.78     8090.63    203.42 o 
  -6   2  17      113.08       84.30     54.88 o 
  -5   2  17       53.56       61.27     54.90 o 
  -4   2  17     2537.52     2458.39    123.80 o 
  -3   2  17    10893.59    10270.77    224.87 o 
  -2   2  17     2723.30     2580.41     99.64 o 
  -1   2  17      296.72      360.46     82.96 o 
   0   2  17     2638.51     2849.37    107.90 o 
   1   2  17       57.51       56.88     52.75 o 
   2   2  17       29.76       56.45     52.20 o 
   3   2  17     1719.91     1552.66     84.34 o 
   4   2  17     3731.21     3420.45    109.45 o 
   5   2  17     1083.02      911.84     62.41 o 
  -8   3  17      313.71      239.07     63.68 o 
  -7   3  17     2538.08     2537.94    188.84 o 
  -6   3  17     4844.55     4793.82    167.88 o 
  -5   3  17      498.05      584.51     83.75 o 
  -4   3  17      366.95      432.93     63.24 o 
  -3   3  17       28.34       10.62     53.07 o 
  -2   3  17     4017.62     4053.60    147.17 o 
  -1   3  17     1509.77     1572.13     90.18 o 
   0   3  17      626.06      714.55     89.09 o 
   1   3  17      825.79     1059.90     82.30 o 
   2   3  17        8.64       81.94     59.79 o 
   3   3  17      371.96      292.93     50.92 o 
   4   3  17        9.19       42.25     38.48 o 
   5   3  17      531.97      827.88    139.62 o 
  -8   4  17      193.95      151.56     52.57 o 
  -7   4  17      521.14      482.00     86.04 o 
  -6   4  17      200.52      163.36     72.19 o 
  -5   4  17      916.92      927.25     84.10 o 
  -4   4  17        0.05       24.08     45.97 o 
  -3   4  17     2472.95     2716.89    158.00 o 
  -2   4  17     4010.20     4192.83    172.99 o 
  -1   4  17      757.18      969.07    121.18 o 
   0   4  17      130.34       91.61     49.13 o 
   1   4  17        5.04       -3.86     36.70 o 
   2   4  17     2085.43     2080.10     88.85 o 
   3   4  17      986.68      931.04     84.49 o 
   4   4  17        0.03       97.34     52.37 o 
  -7   5  17      679.54      624.93     72.51 o 
  -6   5  17      585.78      529.07     85.21 o 
  -5   5  17      245.94      300.79     73.42 o 
  -4   5  17     2097.21     2187.75    108.51 o 
  -3   5  17     1447.60     1526.81    139.62 o 
  -2   5  17      421.72      388.07     67.91 o 
  -1   5  17     1648.34     1317.22    105.81 o 
   0   5  17     4368.19     4361.94    128.73 o 
   1   5  17     2367.98     2261.98    104.97 o 
   2   5  17      389.10      291.02     55.28 o 
   3   5  17      104.84       73.85     49.68 o 
   4   5  17      335.34      279.52     61.40 o 
  -6   6  17       11.38      133.69     55.46 o 
  -5   6  17      574.60      544.32     88.28 o 
  -4   6  17     1984.40     2354.20    143.67 o 
  -3   6  17      782.49     1011.12    101.23 o 
  -2   6  17       12.82       52.26     51.43 o 
  -1   6  17        0.04       57.68     45.60 o 
   0   6  17     2911.40     3127.50    114.20 o 
   1   6  17     4244.57     4357.54    119.11 o 
   2   6  17      102.06      181.63     80.95 o 
   3   6  17     1353.66     1219.32     90.59 o 
  -5   7  17      684.96      653.21    116.75 o 
  -4   7  17     2278.24     2323.16    107.44 o 
  -3   7  17       92.49       86.80     58.44 o 
  -2   7  17     1629.66     1603.71     91.96 o 
  -1   7  17      837.85      991.07    212.51 o 
   0   7  17      126.71      158.61     60.53 o 
   1   7  17       82.79      102.69     51.44 o 
   2   7  17      699.76      831.26    144.36 o 
  -7   0  18     5470.83     5394.74    223.10 o 
  -6   0  18      288.64      340.06     92.19 o 
  -5   0  18      643.04      767.93    107.51 o 
  -4   0  18      351.92      470.79     96.05 o 
  -3   0  18     1529.70     1431.49    145.54 o 
  -2   0  18       67.04      260.59    121.41 o 
  -1   0  18     4232.65     4222.80    181.03 o 
   0   0  18    14956.68    15039.83    439.59 o 
   1   0  18     3750.42     3658.71    158.27 o 
   2   0  18      379.30      307.93     71.57 o 
   3   0  18       16.47       88.68     70.46 o 
   4   0  18     5339.14     5075.34    234.67 o 
  -7   1  18     2001.85     1838.04    126.47 o 
  -6   1  18        0.03      -66.65     66.65 o 
  -5   1  18      252.26      264.37     61.87 o 
  -4   1  18        0.52       47.83     62.10 o 
  -3   1  18      205.82      191.95     63.78 o 
  -2   1  18       43.65       66.93     52.38 o 
  -1   1  18     1376.92     1489.96    151.51 o 
   0   1  18     1174.31     1098.27     84.18 o 
   1   1  18       89.34       77.74     48.30 o 
   2   1  18      230.90      181.05     50.61 o 
   3   1  18      815.04      599.95     74.80 o 
   4   1  18      541.08      368.28     66.02 o 
  -7   2  18       38.11      -69.99     69.99 o 
  -6   2  18     2174.02     2462.97    133.12 o 
  -5   2  18     3110.95     3178.70    148.74 o 
  -4   2  18        0.30       25.22     80.78 o 
  -3   2  18      334.74      388.01     70.63 o 
  -2   2  18        0.18       30.27     50.41 o 
  -1   2  18      342.52      267.28     60.31 o 
   0   2  18      580.92      438.51     59.43 o 
   1   2  18       27.36       88.57     54.08 o 
   2   2  18     1203.02     1441.52     86.65 o 
   3   2  18      261.90      386.96     54.06 o 
  -6   3  18     1952.15     2044.55    105.97 o 
  -5   3  18       57.54       20.36     62.22 o 
  -4   3  18      511.47      466.72     68.28 o 
  -3   3  18     2194.32     2359.15    160.83 o 
  -2   3  18     2195.76     2133.60    106.99 o 
  -1   3  18      283.82      262.07     56.34 o 
   0   3  18      185.06      310.86     62.49 o 
   1   3  18      336.44      383.53     62.68 o 
   2   3  18      286.91      295.95     56.34 o 
   3   3  18      573.49      547.47     69.03 o 
  -6   4  18     1441.66     1347.24    113.89 o 
  -5   4  18        1.19      -42.92     55.37 o 
  -4   4  18     1618.53     1649.17    104.13 o 
  -3   4  18      647.91      629.76     71.39 o 
  -2   4  18        1.83      -52.27     62.25 o 
  -1   4  18      481.87      363.82     67.93 o 
   0   4  18     1665.52     1459.41    115.46 o 
   1   4  18     1291.89     1177.28     95.67 o 
   2   4  18       36.25       89.73     54.79 o 
  -5   5  18       30.29       95.30     74.67 o 
  -4   5  18     1783.11     2081.65    103.97 o 
  -3   5  18      356.86      262.08     75.65 o 
  -2   5  18     1938.51     1695.57    116.14 o 
  -1   5  18     3091.71     2798.65    121.44 o 
   0   5  18       46.27       22.95     56.43 o 
   1   5  18     1961.31     2204.07    113.22 o 
  -3   6  18      797.97      570.17    126.45 o 
  -2   6  18     1243.19     1225.94     85.46 o 
  -1   6  18      774.90      769.74     97.80 o 
  -4   1  19     3920.48     3678.84    200.88 o 
  -3   1  19       49.14      195.58     72.44 o 
  -2   1  19      379.51      277.10     75.17 o 
  -1   1  19     1013.68     1004.88     79.66 o 
   0   1  19     7070.33     6877.16    177.43 o 
   1   1  19     1788.51     1600.49     84.18 o 
  -4   2  19        3.90      -59.84     59.84 o 
  -3   2  19       24.60       21.37     60.93 o 
  -2   2  19       32.98       39.36     61.87 o 
  -1   2  19      195.18       92.80     52.30 o 
   0   2  19       29.79       48.51     66.93 o 
  -3   3  19      752.97      984.00    169.23 o 
  -2   3  19     1510.70     1620.83    118.04 o 
  -1   3  19     1736.89     1641.77    130.16 o 
                                                 
